# Supplementary material for: Bifunctional sulfilimines enable synthesis of multiple N-heterocycles from alkenes
Source: Nat Chem. 2022 Jul 25;14(8):898–904. doi: 10.1038/s41557-022-00997-y (PMC9359915; doi:10.1038/s41557-022-00997-y)
Supplement: Supplementary file 2 — Crystallographic data for compound 1; CCDC reference 2101016 [file 41557_2022_997_MOESM2_ESM.cif]

data_14060sadabs

_publ_requested_journal          'Nature Chemistry'

_publ_section_title              
;
 Bifunctional nitrogen-centered radicals enable 
 synthesis of N-heterocycles from alkenes
;

loop_
_publ_author_name
_publ_author_address

      'Qiang Cheng '
;     Max-Planck-Institut f\"ur Kohlenforschung
      Kaiser-Wilhelm-Platz 1
      45470 M\"ulheim an der Ruhr
      Germany
;
      'Srija Tewari'
;     Max-Planck-Institut f\"ur Kohlenforschung
      Kaiser-Wilhelm-Platz 1
      45470 M\"ulheim an der Ruhr
      Germany
;
      'Tobias Ritter'
;     Max-Planck-Institut f\"ur Kohlenforschung
      Kaiser-Wilhelm-Platz 1
      45470 M\"ulheim an der Ruhr
      Germany
;

_audit_block_code                CHQ-CA-104-01
_audit_creation_date             2021-09-03
_audit_creation_method           
;
Olex2 1.3
(compiled 2020.11.12 svn.r5f609507 for OlexSys, GUI svn.r6272)
;
_shelx_SHELXL_version_number     2018/3
_audit_contact_author_address    ?
_audit_contact_author_email      ?
_audit_contact_author_phone      ?
_publ_contact_author_id_orcid    ?
_publ_section_references         
;
Dolomanov, O.V., Bourhis, L.J., Gildea, R.J, Howard, J.A.K. & Puschmann, H.
 (2009), J. Appl. Cryst. 42, 339-341.

Sheldrick, G.M. (2015). Acta Cryst. A71, 3-8.

Sheldrick, G.M. (2015). Acta Cryst. C71, 3-8.
;
_chemical_name_common            ?
_chemical_name_systematic        
;
 Title
;
_chemical_formula_moiety         'C14 H13 N O S'
_chemical_formula_sum            'C14 H13 N O S'
_chemical_formula_weight         243.31
_chemical_properties_physical    none
_chemical_absolute_configuration rmad
_chemical_melting_point          ?

loop_
_atom_type_symbol
_atom_type_description
_atom_type_scat_dispersion_real
_atom_type_scat_dispersion_imag
_atom_type_scat_source
C C 0.0033 0.0016 'International Tables Vol C Tables 4.2.6.8 and 6.1.1.4'
H H 0.0000 0.0000 'International Tables Vol C Tables 4.2.6.8 and 6.1.1.4'
N N 0.0061 0.0033 'International Tables Vol C Tables 4.2.6.8 and 6.1.1.4'
O O 0.0106 0.0060 'International Tables Vol C Tables 4.2.6.8 and 6.1.1.4'
S S 0.1246 0.1234 'International Tables Vol C Tables 4.2.6.8 and 6.1.1.4'

_shelx_space_group_comment       
;
The symmetry employed for this shelxl refinement is uniquely defined
by the following loop, which should always be used as a source of
symmetry information in preference to the above space-group names.
They are only intended as comments.
;
_space_group_crystal_system      monoclinic
_space_group_IT_number           14
_space_group_name_H-M_alt        'P 1 21/n 1'
_space_group_name_Hall           '-P 2yn'

_symmetry_cell_setting           MONOCLINIC
_symmetry_space_group_name_H-M   'P21/n'
_symmetry_space_group_name_Hall  '-P 2yn'
_symmetry_Int_Tables_number      14

loop_
_space_group_symop_operation_xyz
'x, y, z'
'-x+1/2, y+1/2, -z+1/2'
'-x, -y, -z'
'x-1/2, -y-1/2, z-1/2'

_cell_length_a                   15.659(3)
_cell_length_b                   4.967(3)
_cell_length_c                   16.651(2)
_cell_angle_alpha                90
_cell_angle_beta                 113.600(15)
_cell_angle_gamma                90
_cell_volume                     1186.9(7)
_cell_formula_units_Z            4
_cell_measurement_reflns_used    19534


_cell_measurement_temperature    100(2)
_cell_measurement_theta_max      33.0994
_cell_measurement_theta_min      2.6023
_shelx_estimated_absorpt_T_max   ?
_shelx_estimated_absorpt_T_min   ?
_exptl_absorpt_coefficient_mu    0.254
_exptl_absorpt_correction_T_max  0.99091
_exptl_absorpt_correction_T_min  0.97515

_exptl_absorpt_correction_type   gaussian
_exptl_absorpt_process_details   'SADABS (Bruker AXS, 2012)'
_exptl_special_details           
;
 Crystal mounted on a MiTeGen loop using Perfluoropolyether PFO-XR75
;
_exptl_crystal_colour            colourless
_exptl_crystal_density_diffrn    1.362
_exptl_crystal_density_meas      ?
_exptl_crystal_density_method    ?

_exptl_crystal_description       prism
_exptl_crystal_F_000             512
_exptl_crystal_recrystallization_method 
'Re-crystallisation from solvent:  dichloromethane '

loop_
_exptl_crystal_face_index_h
_exptl_crystal_face_index_k
_exptl_crystal_face_index_l
_exptl_crystal_face_perp_dist
-1.00 0.00 0.00 0.0200
1.00 0.00 0.00 0.0200
0.00 0.00 -1.00 0.0350
0.00 0.00 1.00 0.0300
0.00 -1.00 1.00 0.0750
0.00 1.00 1.00 0.0700
0.00 1.00 -3.00 0.0700
0.00 -1.00 -3.00 0.0700
_exptl_crystal_size_max          0.14
_exptl_crystal_size_mid          0.065
_exptl_crystal_size_min          0.04
_exptl_transmission_factor_max   ?
_exptl_transmission_factor_min   ?
_diffrn_reflns_av_R_equivalents  0.0550
_diffrn_reflns_av_unetI/netI     0.0587
_diffrn_reflns_Laue_measured_fraction_full 0.999
_diffrn_reflns_Laue_measured_fraction_max 0.995
_diffrn_reflns_limit_h_max       24
_diffrn_reflns_limit_h_min       -24
_diffrn_reflns_limit_k_max       7
_diffrn_reflns_limit_k_min       -7
_diffrn_reflns_limit_l_max       25
_diffrn_reflns_limit_l_min       -23
_diffrn_reflns_number            17847
_diffrn_reflns_point_group_measured_fraction_full 0.999
_diffrn_reflns_point_group_measured_fraction_max 0.995
_diffrn_reflns_theta_full        25.242
_diffrn_reflns_theta_max         33.185
_diffrn_reflns_theta_min         2.670

_diffrn_ambient_temperature      100(2)
_diffrn_detector_area_resol_mean 18.02
_diffrn_measured_fraction_theta_full 0.999
_diffrn_measured_fraction_theta_max 0.995
_diffrn_measurement_device_type  'Bruker AXS Enraf-Nonius KappaCCD'
_diffrn_measurement_method       'CCD \f- and \w-scans'
_diffrn_radiation_type           MoK\a
_diffrn_radiation_wavelength     0.71073
_diffrn_radiation_source         '0.2 x 2mm^2^ focus rotating anode'
_diffrn_radiation_monochromator  'Incoatec Helios focusing multilayer optics'
_diffrn_standards_number         0
_reflns_Friedel_coverage         0.000
_reflns_Friedel_fraction_full    .
_reflns_Friedel_fraction_max     .
_reflns_number_gt                3248
_reflns_number_total             4531
_reflns_special_details          
;
 Reflections were merged by SHELXL according to the crystal
 class for the calculation of statistics and refinement.
 
 _reflns_Friedel_fraction is defined as the number of unique
 Friedel pairs measured divided by the number that would be
 possible theoretically, ignoring centric projections and
 systematic absences.
;
_reflns_threshold_expression     'I > 2\s(I)'
_computing_cell_refinement       'EVALCCD V. 1.6, 2008'

_computing_data_collection       'DATCOL (Bruker AXS, 2006)'
_computing_data_reduction        'EVALCCD V. 1.6, 2008'
_computing_molecular_graphics    'DIAMOND (Crystal Impact GbR, 1997-2014)'
_computing_publication_material  'Olex2 1.3 (Dolomanov et al., 2009)'
_computing_structure_refinement  'SHELXL (Sheldrick, 2013)'
_computing_structure_solution    'SHELXS (Sheldrick, 2013)'
_refine_diff_density_max         0.415
_refine_diff_density_min         -0.438
_refine_diff_density_rms         0.075
_refine_ls_extinction_coef       .
_refine_ls_extinction_method     none
_refine_ls_goodness_of_fit_ref   1.050
_refine_ls_hydrogen_treatment    refall
_refine_ls_matrix_type           full
_refine_ls_number_parameters     206
_refine_ls_number_reflns         4531
_refine_ls_number_restraints     0
_refine_ls_R_factor_all          0.0817
_refine_ls_R_factor_gt           0.0485
_refine_ls_restrained_S_all      1.050
_refine_ls_shift/su_max          0.001
_refine_ls_shift/su_mean         0.000
_refine_ls_structure_factor_coef Fsqd
_refine_ls_weighting_details     
'w=1/[\s^2^(Fo^2^)+(0.0382P)^2^+0.6066P] where P=(Fo^2^+2Fc^2^)/3'
_refine_ls_weighting_scheme      calc
_refine_ls_wR_factor_gt          0.0990
_refine_ls_wR_factor_ref         0.1108

_refine_special_details          
;
 Refinement of F^2^ against ALL reflections.  The weighted R-factor wR and
 goodness of fit S are based on F^2^, conventional R-factors R are based
 on F, with F set to zero for negative F^2^. The threshold expression of
 F^2^ > 2sigma(F^2^) is used only for calculating R-factors(gt) etc. and is
 not relevant to the choice of reflections for refinement.  R-factors based
 on F^2^ are statistically about twice as large as those based on F, and R-
 factors based on ALL data will be even larger.

 The minimum and maximum estimated transmissions from the multi-scan
 scaling are 0.7989 and 1.0000 (SADABS).

Highest peak        ?
Deepest hole        ?
;
_olex2_refinement_description    
;
;
_atom_sites_solution_hydrogens   geom
_atom_sites_solution_primary     dual
_atom_sites_solution_secondary   difmap

loop_
_atom_site_label
_atom_site_type_symbol
_atom_site_fract_x
_atom_site_fract_y
_atom_site_fract_z
_atom_site_U_iso_or_equiv
_atom_site_adp_type
_atom_site_occupancy
_atom_site_site_symmetry_order
_atom_site_calc_flag
_atom_site_refinement_flags_posn
_atom_site_refinement_flags_adp
_atom_site_refinement_flags_occupancy
_atom_site_disorder_assembly
_atom_site_disorder_group
S1 S 0.67662(2) 0.97839(7) 0.39520(2) 0.01615(9) Uani 1 1 d . . . . .
O1 O 0.44687(8) 0.2764(2) 0.22457(8) 0.0210(2) Uani 1 1 d . . . . .
H1 H 0.4907(16) 0.166(5) 0.2549(16) 0.046(7) Uiso 1 1 d . . . . .
N1 N 0.58056(9) 0.8979(2) 0.31818(8) 0.0185(2) Uani 1 1 d . . . . .
C1 C 0.76525(10) 0.7288(3) 0.41054(9) 0.0165(3) Uani 1 1 d . . . . .
C2 C 0.80222(11) 0.6717(3) 0.34954(10) 0.0201(3) Uani 1 1 d . . . . .
H2 H 0.7815(12) 0.768(3) 0.2946(12) 0.018(4) Uiso 1 1 d . . . . .
C3 C 0.87057(11) 0.4739(3) 0.37025(11) 0.0222(3) Uani 1 1 d . . . . .
H3 H 0.8975(13) 0.436(4) 0.3289(14) 0.030(5) Uiso 1 1 d . . . . .
C4 C 0.90067(11) 0.3408(3) 0.45058(11) 0.0219(3) Uani 1 1 d . . . . .
H4 H 0.9512(12) 0.206(4) 0.4660(12) 0.023(5) Uiso 1 1 d . . . . .
C5 C 0.86380(10) 0.4009(3) 0.51204(10) 0.0193(3) Uani 1 1 d . . . . .
H5 H 0.8842(14) 0.317(4) 0.5680(14) 0.032(5) Uiso 1 1 d . . . . .
C6 C 0.79472(9) 0.5972(3) 0.49140(9) 0.0157(3) Uani 1 1 d . . . . .
C7 C 0.74351(10) 0.6892(3) 0.54351(10) 0.0164(3) Uani 1 1 d . . . . .
C8 C 0.75048(11) 0.5960(3) 0.62491(10) 0.0197(3) Uani 1 1 d . . . . .
H8 H 0.7950(12) 0.455(4) 0.6566(12) 0.020(5) Uiso 1 1 d . . . . .
C9 C 0.69131(11) 0.7056(3) 0.66057(11) 0.0224(3) Uani 1 1 d . . . . .
H9 H 0.6921(13) 0.641(4) 0.7154(13) 0.027(5) Uiso 1 1 d . . . . .
C10 C 0.62804(11) 0.9078(3) 0.61751(11) 0.0241(3) Uani 1 1 d . . . . .
H10 H 0.5882(14) 0.975(4) 0.6412(14) 0.030(5) Uiso 1 1 d . . . . .
C11 C 0.62169(11) 1.0050(3) 0.53684(11) 0.0214(3) Uani 1 1 d . . . . .
H11 H 0.5770(13) 1.146(4) 0.5045(13) 0.028(5) Uiso 1 1 d . . . . .
C12 C 0.67892(10) 0.8907(3) 0.50084(9) 0.0164(3) Uani 1 1 d . . . . .
C13 C 0.54563(11) 0.6236(3) 0.32012(10) 0.0204(3) Uani 1 1 d . . . . .
H13A H 0.5057(13) 0.617(4) 0.3549(13) 0.022(5) Uiso 1 1 d . . . . .
H13B H 0.5970(14) 0.493(4) 0.3494(14) 0.030(5) Uiso 1 1 d . . . . .
C14 C 0.49063(13) 0.5284(3) 0.22779(11) 0.0250(3) Uani 1 1 d . . . . .
H14A H 0.5363(16) 0.518(4) 0.1952(15) 0.045(6) Uiso 1 1 d . . . . .
H14B H 0.4425(15) 0.661(4) 0.1954(14) 0.039(6) Uiso 1 1 d . . . . .

loop_
_atom_site_aniso_label
_atom_site_aniso_U_11
_atom_site_aniso_U_22
_atom_site_aniso_U_33
_atom_site_aniso_U_23
_atom_site_aniso_U_13
_atom_site_aniso_U_12
S1 0.01814(16) 0.01424(15) 0.01427(16) 0.00033(12) 0.00460(13) 0.00106(12)
O1 0.0198(5) 0.0184(5) 0.0198(6) 0.0001(4) 0.0025(4) -0.0034(4)
N1 0.0196(6) 0.0163(5) 0.0153(6) 0.0008(5) 0.0025(5) -0.0007(5)
C1 0.0173(6) 0.0168(6) 0.0143(7) 0.0002(5) 0.0050(5) 0.0013(5)
C2 0.0236(7) 0.0220(7) 0.0144(7) 0.0003(6) 0.0075(6) 0.0006(6)
C3 0.0233(7) 0.0255(7) 0.0187(7) -0.0035(6) 0.0095(6) 0.0015(6)
C4 0.0202(7) 0.0233(7) 0.0205(8) -0.0018(6) 0.0065(6) 0.0040(6)
C5 0.0183(6) 0.0210(6) 0.0156(7) 0.0004(5) 0.0036(6) 0.0022(5)
C6 0.0160(6) 0.0165(6) 0.0127(6) -0.0012(5) 0.0036(5) -0.0008(5)
C7 0.0165(6) 0.0169(6) 0.0144(7) -0.0021(5) 0.0048(5) -0.0013(5)
C8 0.0200(7) 0.0226(7) 0.0151(7) 0.0003(6) 0.0055(6) 0.0004(6)
C9 0.0243(7) 0.0283(8) 0.0166(7) -0.0010(6) 0.0102(6) -0.0015(6)
C10 0.0234(7) 0.0294(8) 0.0226(8) -0.0045(6) 0.0124(7) 0.0015(6)
C11 0.0205(7) 0.0225(7) 0.0201(7) -0.0026(6) 0.0070(6) 0.0032(6)
C12 0.0167(6) 0.0181(6) 0.0122(6) -0.0018(5) 0.0033(5) -0.0008(5)
C13 0.0247(7) 0.0162(6) 0.0166(7) 0.0009(5) 0.0044(6) -0.0028(5)
C14 0.0322(8) 0.0205(7) 0.0169(7) 0.0007(6) 0.0041(7) -0.0071(6)

_geom_special_details            
;
 All esds (except the esd in the dihedral angle between two l.s. planes)
 are estimated using the full covariance matrix.  The cell esds are taken
 into account individually in the estimation of esds in distances, angles
 and torsion angles; correlations between esds in cell parameters are only
 used when they are defined by crystal symmetry.  An approximate (isotropic)
 treatment of cell esds is used for estimating esds involving l.s. planes.
;
loop_
_geom_bond_atom_site_label_1
_geom_bond_atom_site_label_2
_geom_bond_distance
_geom_bond_site_symmetry_2
_geom_bond_publ_flag
S1 N1 1.5882(13) . ?
S1 C1 1.8013(15) . ?
S1 C12 1.7985(15) . ?
O1 H1 0.86(2) . ?
O1 C14 1.4180(19) . ?
N1 C13 1.473(2) . ?
C1 C2 1.385(2) . ?
C1 C6 1.398(2) . ?
C2 H2 0.965(18) . ?
C2 C3 1.391(2) . ?
C3 H3 0.96(2) . ?
C3 C4 1.394(2) . ?
C4 H4 0.989(18) . ?
C4 C5 1.394(2) . ?
C5 H5 0.95(2) . ?
C5 C6 1.393(2) . ?
C6 C7 1.470(2) . ?
C7 C8 1.395(2) . ?
C7 C12 1.398(2) . ?
C8 H8 0.980(18) . ?
C8 C9 1.396(2) . ?
C9 H9 0.96(2) . ?
C9 C10 1.391(2) . ?
C10 H10 0.92(2) . ?
C10 C11 1.393(2) . ?
C11 H11 0.98(2) . ?
C11 C12 1.384(2) . ?
C13 H13A 1.009(19) . ?
C13 H13B 1.00(2) . ?
C13 C14 1.506(2) . ?
C14 H14A 1.06(2) . ?
C14 H14B 0.98(2) . ?

loop_
_geom_angle_atom_site_label_1
_geom_angle_atom_site_label_2
_geom_angle_atom_site_label_3
_geom_angle
_geom_angle_site_symmetry_1
_geom_angle_site_symmetry_3
_geom_angle_publ_flag
N1 S1 C1 111.60(7) . . ?
N1 S1 C12 111.74(7) . . ?
C12 S1 C1 88.96(7) . . ?
C14 O1 H1 106.2(16) . . ?
C13 N1 S1 117.06(10) . . ?
C2 C1 S1 124.16(11) . . ?
C2 C1 C6 122.44(13) . . ?
C6 C1 S1 113.39(11) . . ?
C1 C2 H2 120.9(10) . . ?
C1 C2 C3 117.97(14) . . ?
C3 C2 H2 121.2(10) . . ?
C2 C3 H3 118.5(12) . . ?
C2 C3 C4 120.26(15) . . ?
C4 C3 H3 121.2(12) . . ?
C3 C4 H4 119.9(11) . . ?
C5 C4 C3 121.50(14) . . ?
C5 C4 H4 118.6(11) . . ?
C4 C5 H5 123.3(12) . . ?
C6 C5 C4 118.53(14) . . ?
C6 C5 H5 118.2(12) . . ?
C1 C6 C7 112.02(12) . . ?
C5 C6 C1 119.29(14) . . ?
C5 C6 C7 128.67(14) . . ?
C8 C7 C6 128.41(13) . . ?
C8 C7 C12 119.40(14) . . ?
C12 C7 C6 112.16(13) . . ?
C7 C8 H8 121.5(11) . . ?
C7 C8 C9 118.49(14) . . ?
C9 C8 H8 120.0(11) . . ?
C8 C9 H9 120.9(11) . . ?
C10 C9 C8 121.29(15) . . ?
C10 C9 H9 117.8(11) . . ?
C9 C10 H10 120.2(13) . . ?
C9 C10 C11 120.56(15) . . ?
C11 C10 H10 119.2(13) . . ?
C10 C11 H11 122.4(12) . . ?
C12 C11 C10 117.83(14) . . ?
C12 C11 H11 119.8(12) . . ?
C7 C12 S1 113.43(11) . . ?
C11 C12 S1 124.15(12) . . ?
C11 C12 C7 122.41(14) . . ?
N1 C13 H13A 111.4(10) . . ?
N1 C13 H13B 112.3(11) . . ?
N1 C13 C14 109.48(13) . . ?
H13A C13 H13B 105.2(16) . . ?
C14 C13 H13A 110.1(11) . . ?
C14 C13 H13B 108.3(12) . . ?
O1 C14 C13 112.70(13) . . ?
O1 C14 H14A 110.6(12) . . ?
O1 C14 H14B 108.5(12) . . ?
C13 C14 H14A 108.2(12) . . ?
C13 C14 H14B 110.5(13) . . ?
H14A C14 H14B 106.3(17) . . ?

loop_
_geom_torsion_atom_site_label_1
_geom_torsion_atom_site_label_2
_geom_torsion_atom_site_label_3
_geom_torsion_atom_site_label_4
_geom_torsion
_geom_torsion_site_symmetry_1
_geom_torsion_site_symmetry_2
_geom_torsion_site_symmetry_3
_geom_torsion_site_symmetry_4
_geom_torsion_publ_flag
S1 N1 C13 C14 -149.20(12) . . . . ?
S1 C1 C2 C3 179.87(12) . . . . ?
S1 C1 C6 C5 -179.37(11) . . . . ?
S1 C1 C6 C7 1.89(15) . . . . ?
N1 S1 C1 C2 66.11(15) . . . . ?
N1 S1 C1 C6 -114.54(11) . . . . ?
N1 S1 C12 C7 113.62(11) . . . . ?
N1 S1 C12 C11 -65.14(15) . . . . ?
N1 C13 C14 O1 -174.06(13) . . . . ?
C1 S1 N1 C13 49.72(14) . . . . ?
C1 S1 C12 C7 0.71(11) . . . . ?
C1 S1 C12 C11 -178.04(14) . . . . ?
C1 C2 C3 C4 -0.5(2) . . . . ?
C1 C6 C7 C8 176.68(14) . . . . ?
C1 C6 C7 C12 -1.33(17) . . . . ?
C2 C1 C6 C5 0.0(2) . . . . ?
C2 C1 C6 C7 -178.74(13) . . . . ?
C2 C3 C4 C5 0.0(2) . . . . ?
C3 C4 C5 C6 0.6(2) . . . . ?
C4 C5 C6 C1 -0.6(2) . . . . ?
C4 C5 C6 C7 177.92(14) . . . . ?
C5 C6 C7 C8 -1.9(3) . . . . ?
C5 C6 C7 C12 -179.92(14) . . . . ?
C6 C1 C2 C3 0.6(2) . . . . ?
C6 C7 C8 C9 -177.02(14) . . . . ?
C6 C7 C12 S1 0.19(16) . . . . ?
C6 C7 C12 C11 178.97(13) . . . . ?
C7 C8 C9 C10 -1.5(2) . . . . ?
C8 C7 C12 S1 -178.03(11) . . . . ?
C8 C7 C12 C11 0.8(2) . . . . ?
C8 C9 C10 C11 0.5(3) . . . . ?
C9 C10 C11 C12 1.1(2) . . . . ?
C10 C11 C12 S1 176.91(12) . . . . ?
C10 C11 C12 C7 -1.7(2) . . . . ?
C12 S1 N1 C13 -48.15(13) . . . . ?
C12 S1 C1 C2 179.15(14) . . . . ?
C12 S1 C1 C6 -1.50(11) . . . . ?
C12 C7 C8 C9 0.9(2) . . . . ?

_shelx_res_file                  
;
TITL 14060sadabs_a.res in P2(1)/n
    14060sadabs.res
    created by SHELXL-2018/3 at 08:35:40 on 03-Sep-2021
REM Old TITL 14060sadabs in P2(1)/n
REM SHELXT solution in P2(1)/n: R1 0.090, Rweak 0.002, Alpha 0.023
REM <I/s> 0.799 for 295 systematic absences, Orientation as input
REM Formula found by SHELXT: C14 N O S
CELL 0.71073 15.6593 4.9674 16.6506 90 113.6 90
ZERR 4 0.0032 0.0025 0.0021 0 0.015 0
LATT 1
SYMM 0.5-X,0.5+Y,0.5-Z
SFAC C H N O S
UNIT 56 52 4 4 4

L.S. 10 0 0
PLAN  10
TEMP -173
CONF
list 4
MORE -1
BOND $H
fmap 2 53
ACTA
OMIT 3 1 4
REM <olex2.extras>
REM <HklSrc "%.\\14060sadabs.hkl">
REM </olex2.extras>

WGHT    0.038200    0.606600
FVAR       0.65995
S1    5    0.676616    0.978393    0.395199    11.00000    0.01814    0.01424 =
         0.01427    0.00033    0.00460    0.00106
O1    4    0.446867    0.276384    0.224572    11.00000    0.01977    0.01842 =
         0.01979    0.00011    0.00252   -0.00337
H1    2    0.490650    0.166224    0.254940    11.00000    0.04598
N1    3    0.580560    0.897908    0.318179    11.00000    0.01962    0.01635 =
         0.01531    0.00082    0.00249   -0.00070
C1    1    0.765245    0.728816    0.410542    11.00000    0.01727    0.01676 =
         0.01432    0.00020    0.00502    0.00135
C2    1    0.802222    0.671715    0.349540    11.00000    0.02361    0.02196 =
         0.01444    0.00033    0.00745    0.00057
H2    2    0.781487    0.767609    0.294626    11.00000    0.01816
C3    1    0.870565    0.473892    0.370246    11.00000    0.02325    0.02553 =
         0.01872   -0.00345    0.00949    0.00152
H3    2    0.897484    0.435659    0.328861    11.00000    0.02954
C4    1    0.900673    0.340808    0.450578    11.00000    0.02025    0.02334 =
         0.02047   -0.00175    0.00655    0.00401
H4    2    0.951209    0.205952    0.465966    11.00000    0.02307
C5    1    0.863800    0.400935    0.512045    11.00000    0.01832    0.02101 =
         0.01563    0.00043    0.00358    0.00216
H5    2    0.884199    0.316604    0.568030    11.00000    0.03184
C6    1    0.794725    0.597172    0.491396    11.00000    0.01595    0.01650 =
         0.01268   -0.00119    0.00359   -0.00076
C7    1    0.743509    0.689183    0.543506    11.00000    0.01645    0.01693 =
         0.01441   -0.00213    0.00479   -0.00133
C8    1    0.750482    0.595960    0.624909    11.00000    0.02004    0.02258 =
         0.01505    0.00031    0.00553    0.00041
H8    2    0.794975    0.454902    0.656551    11.00000    0.02049
C9    1    0.691307    0.705576    0.660574    11.00000    0.02426    0.02827 =
         0.01656   -0.00100    0.01018   -0.00147
H9    2    0.692099    0.640685    0.715421    11.00000    0.02655
C10   1    0.628039    0.907778    0.617511    11.00000    0.02340    0.02935 =
         0.02260   -0.00451    0.01242    0.00150
H10   2    0.588159    0.974669    0.641223    11.00000    0.02982
C11   1    0.621687    1.004973    0.536840    11.00000    0.02053    0.02248 =
         0.02015   -0.00261    0.00698    0.00317
H11   2    0.577045    1.146134    0.504508    11.00000    0.02797
C12   1    0.678924    0.890669    0.500842    11.00000    0.01667    0.01808 =
         0.01221   -0.00181    0.00329   -0.00083
C13   1    0.545628    0.623602    0.320122    11.00000    0.02469    0.01617 =
         0.01655    0.00090    0.00443   -0.00277
H13A  2    0.505674    0.616781    0.354930    11.00000    0.02175
H13B  2    0.597041    0.492622    0.349368    11.00000    0.03005
C14   1    0.490630    0.528433    0.227787    11.00000    0.03223    0.02049 =
         0.01690    0.00072    0.00413   -0.00710
H14A  2    0.536293    0.517526    0.195232    11.00000    0.04484
H14B  2    0.442474    0.661035    0.195353    11.00000    0.03885
HKLF 4


REM  14060sadabs_a.res in P2(1)/n
REM wR2 = 0.1108, GooF = S = 1.050, Restrained GooF = 1.050 for all data
REM R1 = 0.0485 for 3248 Fo > 4sig(Fo) and 0.0817 for all 4531 data
REM 206 parameters refined using 0 restraints

END

WGHT      0.0382      0.6066

REM Highest difference peak  0.415,  deepest hole -0.438,  1-sigma level  0.075
Q1    1   0.7177  0.6390  0.6414  11.00000  0.05    0.42
Q2    1   0.8406  0.5821  0.3648  11.00000  0.05    0.38
Q3    1   0.7019  1.0856  0.3819  11.00000  0.05    0.38
Q4    1   0.6568  0.9617  0.5227  11.00000  0.05    0.38
Q5    1   0.7215  0.8053  0.5213  11.00000  0.05    0.37
Q6    1   0.7677  0.6585  0.5191  11.00000  0.05    0.35
Q7    1   0.8748  0.3662  0.4797  11.00000  0.05    0.35
Q8    1   0.7633  0.6182  0.4414  11.00000  0.05    0.33
Q9    1   0.7965  0.6767  0.4630  11.00000  0.05    0.33
Q10   1   0.8669  0.3831  0.3982  11.00000  0.05    0.31
;
_shelx_res_checksum              60910
_shelx_hkl_file                  
;
  -2   0   0 2241.88   70.99
   2   0   0 2261.37   71.39
   2   0   0 2209.18   70.99
  -2   0   0 2241.08   71.29
   2   0   0 2154.58   71.29
   2   0   0 2218.58   71.29
  -2   0   0 2148.29   71.39
   3   0   0    2.70    1.50
  -3   0   0    0.40    1.10
   3   0   0    1.10    0.90
  -3   0   0    2.20    1.40
   3   0   0    1.30    1.40
   3   0   0    2.20    1.40
  -3   0   0    1.00    1.60
  -4   0   0   74.19    4.30
   4   0   0   71.09    4.00
  -4   0   0   67.09    3.60
   4   0   0   72.19    4.30
   4   0   0   68.39    4.10
   4   0   0   68.99    3.60
  -4   0   0   66.19    4.00
   5   0   0    1.70    2.20
  -5   0   0    3.20    1.90
  -5   0   0    0.90    2.10
   5   0   0    3.60    1.60
   5   0   0   -1.90    1.60
  -5   0   0    0.80    1.50
   6   0   0   10.30    2.70
  -6   0   0   11.20    2.90
   6   0   0    7.50    1.70
  -6   0   0    9.50    2.30
  -6   0   0   11.30    2.90
  -7   0   0    5.60    2.80
   7   0   0    3.00    1.60
  -7   0   0   -0.90    1.90
  -7   0   0    1.90    2.40
   7   0   0    4.00    2.50
  -8   0   0  139.09    8.30
  -8   0   0  136.79    8.10
   8   0   0  133.49    8.10
  -8   0   0  137.69    7.20
  -9   0   0   -0.90    2.20
   9   0   0   -1.90    2.70
  -9   0   0   -2.20    2.70
  -9   0   0   -5.90    2.90
 -10   0   0    7.80    2.70
 -10   0   0   -2.50    2.90
  10   0   0    1.90    3.00
 -10   0   0    2.70    2.70
 -11   0   0   -4.80    3.60
  11   0   0   -1.20    3.00
 -11   0   0    3.40    3.10
 -11   0   0   -0.10    2.30
 -12   0   0   16.30    3.60
 -12   0   0    8.80    3.70
 -12   0   0    7.00    4.00
  12   0   0   13.10    4.50
 -13   0   0   -2.00    3.80
 -13   0   0   -1.80    3.00
 -13   0   0    3.40    4.20
  13   0   0   -4.70    4.10
 -14   0   0  306.17   15.30
 -14   0   0  359.46   18.00
 -14   0   0  313.97   17.60
  14   0   0  336.47   17.90
 -15   0   0   -3.60    4.30
 -15   0   0    7.40    3.80
  15   0   0  -10.20    4.70
 -15   0   0   -0.10    4.60
 -16   0   0  504.05   24.40
  16   0   0  503.45   24.90
 -16   0   0  483.65   24.80
 -17   0   0   -1.50    5.60
 -17   0   0    3.40    5.80
  17   0   0   -7.20    5.60
 -18   0   0   17.00    7.00
  18   0   0    6.70    5.20
 -18   0   0    1.30    4.90
 -19   0   0    1.20    5.90
 -19   0   0    5.60    6.50
  19   0   0    9.00    6.40
 -20   0   0    4.70    8.50
 -20   0   0   16.10    7.90
  20   0   0    5.60   13.20
 -21   0   0    9.60    8.10
 -21   0   0   -1.20   15.10
 -22   0   0   54.59   11.20
   0  -1   0    2.60    1.30
   0  -1   0    0.90    0.70
   0  -1   0   -1.50    1.40
   0  -1   0   -0.10    1.10
   0   1   0    1.00    0.70
   0   1   0    1.20    0.70
   0   1   0    1.10    1.60
   0   1   0    1.60    1.20
   0   1   0   -0.40    1.30
   1  -1   0 2238.68   76.09
  -1  -1   0 2442.16   76.49
   1  -1   0 2429.86   76.39
   1  -1   0 2353.36   75.89
   1  -1   0 2348.86   76.49
   1  -1   0 2141.69   75.69
  -1   1   0 2414.56   76.39
   1   1   0 2298.57   76.29
  -1   1   0 2368.26   76.39
  -1   1   0 2446.36   75.89
  -1   1   0 2308.07   75.89
  -1   1   0 2386.06   76.69
   1   1   0 2387.66   75.99
   2  -1   0 3243.78  102.09
   2  -1   0 3196.98  101.79
   2  -1   0 3172.38  101.89
  -2  -1   0 3175.88  101.89
   2  -1   0 3173.68  101.79
  -2  -1   0 2990.70  101.29
   2  -1   0 3165.38  102.19
  -2   1   0 3160.38  102.09
  -2   1   0 3277.77  101.89
   2   1   0 2703.83  102.39
  -2   1   0 3368.96  101.89
   2   1   0 3128.69  101.89
  -2   1   0 3179.28  102.29
   3  -1   0 9126.69  300.97
   3  -1   0 9610.34  301.77
   3  -1   0 9283.07  300.77
   3  -1   0 9182.98  302.97
  -3   1   0 9999.00  301.07
   3   1   0 9173.68  303.07
  -3   1   0 9738.43  301.27
  -3   1   0 9071.39  300.97
  -4  -1   0  765.32   25.00
   4  -1   0  745.63   26.00
   4  -1   0  710.83   26.00
  -4   1   0  729.13   26.20
  -4   1   0  717.23   26.10
  -4   1   0  713.63   26.10
   4   1   0  712.23   24.80
   4   1   0  744.03   25.00
   4   1   0  747.23   25.00
   5  -1   0   69.79    5.10
  -5  -1   0   76.69    4.40
   5   1   0   62.09    3.30
  -5   1   0   68.29    4.90
  -5   1   0   71.99    5.20
  -5   1   0   70.99    5.10
   5   1   0   84.09    4.50
   5   1   0   74.89    4.30
  -6  -1   0    3.00    1.10
  -6  -1   0    0.80    2.20
  -6  -1   0    5.40    2.00
   6   1   0    4.90    2.10
   6   1   0    3.70    1.20
  -6   1   0    4.20    3.00
   6   1   0    3.70    2.20
  -6   1   0    3.50    2.60
  -6   1   0    4.20    2.50
  -7  -1   0    5.10    2.20
  -7  -1   0    9.50    1.50
  -7  -1   0   13.80    3.00
   7  -1   0   14.20    3.40
   7   1   0    9.30    2.70
  -7   1   0    6.40    2.90
   7   1   0    4.60    1.40
  -7   1   0    7.10    3.20
  -7   1   0   13.00    3.30
  -8  -1   0  133.39    7.70
   8  -1   0  130.29    8.40
  -8  -1   0  132.39    7.40
  -8   1   0  135.49    8.50
   8   1   0  144.69    7.90
   8   1   0  127.59    5.80
  -8   1   0  143.29    8.70
  -8   1   0  134.59    8.10
  -9  -1   0   16.00    3.20
   9  -1   0   10.20    3.20
  -9  -1   0   16.30    3.30
  -9  -1   0   11.90    2.00
   9   1   0   15.50    1.90
  -9   1   0   10.80    3.40
   9   1   0   16.60    3.20
  -9   1   0    9.40    3.00
  -9   1   0   10.50    3.40
  10  -1   0   75.09    6.90
 -10  -1   0   74.79    6.00
 -10  -1   0   74.09    6.30
 -10  -1   0   60.49    4.20
 -10   1   0   72.79    6.70
  10   1   0   72.99    6.30
 -10   1   0   72.29    7.00
  10   1   0   64.89    4.10
 -10   1   0   69.69    6.00
 -11  -1   0  155.88    7.80
 -11  -1   0  168.48   10.20
  11  -1   0  169.58   10.90
 -11  -1   0  168.28    9.80
 -11   1   0  175.38   11.20
 -11   1   0  160.78   10.00
  11   1   0  174.38   10.30
 -11   1   0  175.98   11.20
  12  -1   0    7.10    4.60
 -12  -1   0    0.40    1.90
 -12  -1   0    4.10    3.10
 -12  -1   0    9.40    3.80
 -12   1   0   -0.40    3.80
 -12   1   0    0.50    3.50
  12   1   0    9.60    3.90
 -12   1   0    8.60    4.50
 -13  -1   0   93.49    6.00
 -13  -1   0  104.69    8.20
 -13  -1   0   93.39    8.30
  13  -1   0   94.79    8.70
  13   1   0   91.39    8.00
 -13   1   0   93.09    7.90
 -13   1   0   98.09    9.30
 -13   1   0  106.39    9.50
 -14  -1   0   45.00    6.20
 -14  -1   0   37.50    5.70
  14  -1   0   31.00    5.90
 -14   1   0   22.10    5.70
 -14   1   0   32.90    6.40
 -14   1   0   31.30    5.80
  14   1   0   34.50    5.50
 -15  -1   0   -1.60    3.80
 -15  -1   0   -1.00    4.40
  15  -1   0    4.50    4.70
 -15   1   0   12.40    5.20
 -15   1   0    6.60    4.70
  15   1   0   -4.20    4.60
 -15   1   0   -0.60    5.00
 -16  -1   0   34.00    6.50
 -16  -1   0   36.90    6.40
  16  -1   0   24.10    6.30
 -16   1   0   43.10    6.70
 -16   1   0   42.30    7.70
  16   1   0   34.80    6.50
 -16   1   0   28.90    6.90
 -17  -1   0   45.30    8.10
  17  -1   0   57.09    8.90
 -17   1   0   67.29    8.30
  17   1   0   59.19    8.40
 -17   1   0   64.39    9.10
 -17   1   0   71.79    9.80
 -18  -1   0    2.20    4.80
  18  -1   0    9.50    5.50
 -18   1   0   13.10    7.30
 -19  -1   0  154.28   13.60
  19  -1   0  148.39   13.60
 -19   1   0  137.89   13.40
 -19   1   0  144.59   14.40
 -20  -1   0   14.10    7.50
 -20   1   0   20.10    8.60
 -20   1   0   29.90    9.30
 -21  -1   0   25.40   10.40
  21  -1   0   22.90    9.50
 -21   1   0   20.30    9.50
 -21   1   0   37.70   10.50
   0  -2   0  685.63   23.30
   0  -2   0  651.93   24.30
   0  -2   0  701.93   25.30
   0   2   0  712.53   23.40
   0   2   0  714.93   25.30
   0   2   0  703.93   24.70
   1  -2   0   -0.10    2.20
   1  -2   0    3.40    1.40
  -1  -2   0    2.20    2.60
  -1   2   0    3.50    1.50
   1   2   0    1.50    1.70
   1   2   0   -0.50    1.40
  -1   2   0    3.70    2.40
  -1   2   0    5.00    2.10
   2  -2   0   -2.00    1.80
   2  -2   0    1.50    1.30
   2  -2   0   -2.50    2.30
  -2  -2   0    2.00    2.20
  -2   2   0    3.20    2.60
  -2   2   0    0.20    1.90
  -2   2   0    2.00    2.50
   2   2   0    0.50    1.50
   2   2   0    4.70    1.90
   3  -2   0 1805.52   62.49
  -3  -2   0 1917.51   63.39
   3  -2   0 1857.21   63.19
   3  -2   0 1848.22   62.59
  -3   2   0 1914.01   62.79
  -3   2   0 1887.91   63.49
  -3   2   0 1922.81   64.09
   3   2   0 1894.51   61.99
   4  -2   0 1012.80   36.80
   4  -2   0 1061.69   36.90
   4  -2   0 1061.59   37.30
  -4   2   0 1084.79   37.80
  -4   2   0 1084.69   38.20
  -4   2   0 1090.89   37.10
   4   2   0 1106.69   35.60
   4   2   0  909.31   36.50
   4   2   0 1089.59   34.70
   5  -2   0 1380.56   50.49
   5  -2   0 1432.16   50.49
  -5  -2   0 1537.75   48.50
  -5   2   0 1480.95   51.39
  -5   2   0 1471.95   50.79
  -5   2   0 1514.55   51.89
   5   2   0 1466.05   48.70
  -6  -2   0 1134.49   37.50
   6  -2   0 1073.59   39.50
   6   2   0 1157.38   37.50
  -6   2   0 1084.19   39.70
  -6   2   0 1094.39   40.20
  -6   2   0 1093.09   40.40
  -7  -2   0   34.80    3.20
   7  -2   0   42.00    4.60
  -7   2   0   40.10    4.60
   7   2   0   26.40    2.30
  -7   2   0   30.90    4.90
   7   2   0   33.10    3.20
  -7   2   0   34.30    4.60
   8  -2   0    8.80    3.40
  -8  -2   0   14.40    2.70
  -8   2   0   11.80    4.10
  -8   2   0   22.30    4.50
   8   2   0   12.90    2.70
  -8   2   0   16.60    3.80
  -9  -2   0   24.40    3.40
   9  -2   0   16.30    3.90
  -9   2   0   23.10    4.60
   9   2   0   21.90    3.40
  -9   2   0   19.30    4.90
  -9   2   0   21.20    4.30
  10  -2   0   63.49    7.10
 -10  -2   0   89.09    6.30
 -10   2   0   80.09    7.70
  10   2   0   70.79    5.80
 -10   2   0   81.79    7.90
 -10   2   0   85.39    7.80
 -11  -2   0    4.00    2.90
  11  -2   0   -4.40    3.70
  11   2   0    0.60    2.70
 -11   2   0   -3.10    4.00
 -11   2   0    1.50    4.30
 -11   2   0   -3.00    3.60
  12  -2   0   61.99    7.30
 -12  -2   0   57.29    5.80
 -12   2   0   54.59    7.10
 -12   2   0   67.09    7.80
  12   2   0   63.99    6.10
 -12   2   0   48.80    7.00
 -13  -2   0   42.40    5.70
  13  -2   0   40.50    6.50
 -13   2   0   39.00    6.30
  13   2   0   45.70    5.80
 -13   2   0   40.80    7.00
 -13   2   0   36.70    6.70
  14  -2   0   21.70    6.30
 -14  -2   0   38.60    5.60
 -14   2   0   27.90    6.80
 -14   2   0   31.70    6.70
 -14   2   0   32.70    6.60
  15  -2   0   28.80    6.80
 -15  -2   0   28.10    5.40
 -15   2   0   40.40    7.70
 -15   2   0   33.40    7.80
 -15   2   0   20.60    6.00
  16  -2   0   50.79    8.40
 -16  -2   0   47.70    6.90
 -16   2   0   56.29    9.00
 -16   2   0   47.10    8.10
 -16   2   0   47.10    8.70
  17  -2   0    1.90    5.30
 -17  -2   0    2.80    5.10
 -17   2   0   -0.20    5.60
 -17   2   0  -11.60    7.00
 -17   2   0   11.30    6.50
  18  -2   0    4.60    6.10
 -18  -2   0    4.00    5.90
 -18   2   0   -3.10    5.90
 -18   2   0   -7.20    7.50
 -18   2   0   12.20    7.20
  19  -2   0   59.49   10.20
 -19  -2   0   68.59    9.10
 -19   2   0   34.60    9.10
 -19   2   0   57.59   10.80
  20  -2   0  183.08   16.10
 -20  -2   0  159.18   13.70
 -20   2   0  151.48   16.20
 -20   2   0  123.39   14.90
  21  -2   0  125.99   14.50
 -21  -2   0   81.49   17.70
 -21   2   0  103.99   14.30
 -21   2   0  111.79   14.40
   0  -3   0   -0.70    0.90
   0  -3   0   -7.50    3.30
   0  -3   0   -2.00    1.20
   0   3   0   -0.40    2.60
   0   3   0    1.80    2.20
   1  -3   0   75.99    4.20
  -1  -3   0   75.79    6.30
   1  -3   0   74.49    4.30
   1  -3   0   70.59    6.00
  -1   3   0   69.99    6.00
  -1   3   0   81.29    5.70
   1   3   0   83.59    5.40
   1   3   0   72.09    5.60
   2  -3   0  563.64   22.90
   2  -3   0  527.25   20.50
  -2  -3   0  567.44   22.70
   2  -3   0  574.14   20.80
  -2   3   0  565.74   23.30
  -2   3   0  585.04   22.50
   2   3   0  578.94   22.10
  -2   3   0  564.34   20.80
   2   3   0  566.54   21.20
   3  -3   0  308.17   14.90
   3  -3   0  340.97   13.60
  -3  -3   0  311.57   14.60
   3  -3   0  300.67   13.20
  -3   3   0  308.37   15.30
   3   3   0  323.17   13.80
   3   3   0  329.37   13.20
  -3   3   0  338.27   13.70
  -3   3   0  326.37   14.90
  -4  -3   0   55.39    5.60
   4  -3   0   62.19    5.00
   4  -3   0   46.30    4.60
   4  -3   0   70.39    6.10
  -4   3   0   61.79    5.20
   4   3   0   62.69    4.30
  -4   3   0   49.90    6.20
  -4   3   0   58.69    5.70
   4   3   0   55.49    4.30
   5  -3   0   54.99    5.40
   5  -3   0   47.10    4.80
  -5   3   0   56.49    6.20
   5   3   0   53.39    4.00
   5   3   0   46.20    4.00
  -5   3   0   57.59    5.20
  -5   3   0   52.29    5.80
   6  -3   0  161.48   10.00
   6  -3   0  174.88    9.90
   6   3   0  169.58    8.10
  -6   3   0  165.08   10.70
  -6   3   0  189.98   11.40
  -6   3   0  176.38   10.10
   7  -3   0   15.20    3.80
   7  -3   0   12.70    4.00
   7   3   0   10.80    2.00
  -7   3   0   10.50    3.60
   7   3   0    8.10    1.50
  -7   3   0    8.40    3.90
   7   3   0   11.70    3.20
  -7   3   0    9.50    4.30
   8  -3   0    8.70    3.80
   8  -3   0    4.10    3.60
   8   3   0    4.20    1.60
   8   3   0    2.90    3.10
   8   3   0    6.30    1.90
  -8   3   0    7.70    4.20
  -8   3   0    1.00    3.70
  -8   3   0    3.50    3.90
  -9  -3   0  357.76   15.00
   9  -3   0  414.56   19.20
   9  -3   0  396.16   18.70
  -9   3   0  392.96   19.20
  -9   3   0  397.86   20.00
  -9   3   0  383.86   19.60
  10  -3   0   11.20    4.30
  10  -3   0   14.10    4.60
 -10  -3   0    7.30    2.50
 -10   3   0    7.90    4.10
 -10   3   0   22.90    6.40
 -10   3   0   13.50    5.10
  11  -3   0    1.30    3.70
 -11  -3   0    3.70    2.70
  11  -3   0   -4.10    4.00
 -11   3   0   -1.90    4.20
 -11   3   0   -2.30    4.80
 -11   3   0  -14.00    6.10
 -12  -3   0    0.40    2.60
  12  -3   0    2.40    4.50
  12  -3   0   -0.90    4.00
 -12   3   0  -10.00    4.90
 -12   3   0    2.60    5.10
  13  -3   0   87.89    8.80
  13  -3   0   91.99    9.20
 -13  -3   0   69.29    6.30
 -13   3   0   77.39    9.30
 -13   3   0   83.59    9.70
 -13   3   0   59.59    8.30
  14  -3   0   30.50    6.10
 -14  -3   0   15.60    4.20
  14  -3   0   26.00    6.80
 -14   3   0   16.20    6.20
 -14   3   0   25.90    7.10
 -14   3   0   22.60    6.70
  15  -3   0   20.20    6.90
  15  -3   0   25.90    6.40
 -15  -3   0   23.00    4.90
 -15   3   0   27.30    7.50
 -15   3   0   19.70    7.10
 -15   3   0   19.70    7.70
  16  -3   0   25.60    7.50
 -16  -3   0   14.10    6.70
  16  -3   0   20.30    5.90
 -16   3   0   11.20    7.90
 -16   3   0   22.90    7.80
 -16   3   0   29.90    7.90
 -17  -3   0  144.19   11.40
  17  -3   0  189.58   14.00
  17  -3   0  191.38   15.60
 -17   3   0  172.18   15.10
 -17   3   0  146.39   14.70
 -17   3   0  190.18   16.40
  18  -3   0   65.59   10.10
  18  -3   0   84.79   10.30
 -18  -3   0   66.79   10.30
 -18   3   0   67.69   10.90
 -18   3   0   94.99   12.90
 -18   3   0   62.79   10.80
 -19  -3   0   33.70    7.30
  19  -3   0    7.90    8.10
 -19   3   0   25.20   13.20
 -19   3   0   31.90   17.90
 -19   3   0   29.60    9.60
  20  -3   0   47.70   10.30
 -20  -3   0   34.30   21.20
 -20   3   0   32.40   11.30
 -20   3   0   22.60   13.50
   0  -4   0   38.10    2.80
   0  -4   0   48.60    5.80
   0  -4   0   42.90    2.70
   0   4   0   46.50    5.90
   0   4   0   47.60    5.00
   1  -4   0  577.34   24.30
   1  -4   0  544.55   20.30
  -1  -4   0  532.85   23.90
   1   4   0  561.94   23.90
  -1   4   0  589.54   24.50
   1   4   0  561.54   22.60
  -1   4   0  569.14   23.20
   2  -4   0   22.70    3.00
  -2  -4   0   18.10    4.30
   2  -4   0   18.00    4.70
  -2   4   0   12.90    3.50
   2   4   0   24.00    3.50
  -2   4   0   11.60    4.70
   2   4   0   19.90    3.80
   3  -4   0    2.60    2.30
  -3  -4   0   -5.50    4.10
   3  -4   0   -1.60    3.70
  -3   4   0    6.00    4.20
   3   4   0   -3.90    2.70
  -3   4   0   -1.70    2.90
   3   4   0    3.40    2.10
   4  -4   0   -2.90    3.60
  -4  -4   0    5.90    3.60
   4  -4   0    6.60    2.70
  -4   4   0   -1.60    4.40
  -4   4   0    2.30    3.70
  -4   4   0   -2.70    2.70
   4   4   0    0.00    2.20
   4   4   0    1.70    1.90
   5  -4   0   18.00    4.80
   5  -4   0   22.90    3.80
   5   4   0   20.70    3.10
   5   4   0   19.30    3.40
  -5   4   0   19.10    4.60
  -5   4   0   15.10    3.70
  -5   4   0   20.00    5.20
   6  -4   0  208.38   12.80
   6  -4   0  199.48   11.40
  -6   4   0  181.18   11.30
   6   4   0  203.88    9.90
  -6   4   0  204.28   13.10
  -6   4   0  195.78   13.50
   6   4   0  214.28   10.50
   7  -4   0  127.59    9.00
   7  -4   0  116.49    9.30
   7   4   0  111.69    6.80
  -7   4   0  122.79   10.10
  -7   4   0  106.69    8.60
  -7   4   0  126.09   10.50
   7   4   0  117.19    7.00
   8  -4   0   14.20    5.50
   8  -4   0   14.20    4.20
   8   4   0    7.60    2.60
  -8   4   0   12.70    5.80
  -8   4   0   11.30    4.30
  -8   4   0   14.10    5.10
   8   4   0   12.50    2.70
   9  -4   0    3.50    4.20
   9  -4   0    0.60    3.90
  -9   4   0    3.70    5.70
  -9   4   0    0.80    3.90
  -9   4   0    1.70    4.70
   9   4   0    1.20    2.30
  10  -4   0    9.30    4.60
  10  -4   0    0.40    4.00
 -10   4   0   -3.30    5.10
 -10   4   0    2.40    6.00
 -10   4   0   -2.10    4.40
  11  -4   0    8.20    4.60
  11  -4   0    3.90    5.00
 -11   4   0    6.70    4.80
 -11   4   0   24.40    6.90
 -11   4   0    4.70    6.60
  12  -4   0   30.40    6.50
  12  -4   0   27.90    6.50
 -12   4   0   22.80    6.40
 -12   4   0   17.70    6.90
 -12   4   0   13.90    6.50
  13  -4   0   12.90    5.40
 -13   4   0   12.20    7.00
 -13   4   0   -1.70    5.50
 -13   4   0    0.10    6.90
  14  -4   0   45.30    8.40
  14  -4   0   60.09    8.20
 -14   4   0   44.20    8.90
 -14   4   0   77.79   11.10
 -14   4   0   54.09    9.00
  15  -4   0   53.09    8.50
  15  -4   0   57.59    9.10
 -15   4   0   55.89   10.60
 -15   4   0   75.39   11.70
 -15   4   0   64.39   10.10
  16  -4   0   36.90    7.60
  16  -4   0   34.30    8.50
 -16   4   0   53.19   10.30
 -16   4   0   34.00    8.70
 -16   4   0   35.50    9.70
  17  -4   0   44.70    9.20
  17  -4   0   46.20    9.70
 -17   4   0   58.29   11.90
 -17   4   0   46.50   10.40
 -17   4   0   51.69   10.40
  18  -4   0   57.79   13.70
  18  -4   0   78.59   15.40
 -18   4   0   60.89   18.20
 -18   4   0   91.99   14.00
 -18   4   0   65.59   18.40
   0  -5   0    3.90    5.30
   0   5   0   -0.20    3.60
   0   5   0   10.20    3.80
   1  -5   0    5.70    4.50
   1  -5   0    9.20    2.00
  -1  -5   0   10.30    4.70
   1   5   0   10.20    3.50
  -1   5   0    3.10    4.30
  -1   5   0    6.30    3.70
   1   5   0    8.70    4.30
   2  -5   0   44.10    6.60
   2  -5   0   38.80    3.70
  -2  -5   0   53.49    7.00
   2   5   0   53.29    5.50
  -2   5   0   52.79    7.30
  -2   5   0   42.30    6.20
   2   5   0   61.59    7.00
  -3  -5   0   45.50    6.70
   3  -5   0   28.90    6.40
   3  -5   0   41.70    4.30
   3   5   0   34.40    4.50
  -3   5   0   41.40    6.00
   3   5   0   36.20    5.50
  -3   5   0   32.30    6.30
   4  -5   0  109.99    9.70
  -4  -5   0   91.19    9.10
   4  -5   0   99.89    6.90
   4   5   0   90.09    7.90
  -4   5   0  101.59   10.30
  -4   5   0   88.19    8.60
   4   5   0   83.89    6.70
   5  -5   0   16.10    3.80
   5  -5   0    6.20    4.80
   5   5   0    7.90    2.70
  -5   5   0    7.20    5.10
  -5   5   0    2.70    5.00
   5   5   0    6.70    5.00
  -6   5   0    0.90    4.40
   6   5   0   10.20    3.30
  -6   5   0    1.60    5.50
   7  -5   0   15.90    4.40
   7  -5   0   16.10    5.60
  -7   5   0    5.70    4.90
  -7   5   0   20.00    6.80
   8  -5   0   41.30    7.30
   8  -5   0   48.00    6.60
  -8   5   0   58.79    8.30
  -8   5   0   40.00    8.20
   9  -5   0   21.30    5.90
   9  -5   0   27.00    6.50
  -9   5   0    8.50    6.00
  -9   5   0   33.60    7.80
  10  -5   0   77.29    8.70
  10  -5   0   73.99    9.60
 -10   5   0   88.89   10.50
 -10   5   0   84.69   11.80
  11  -5   0   12.80    5.50
  11  -5   0   -4.00    5.20
 -11   5   0    2.80    5.80
 -11   5   0   16.50    7.40
  12  -5   0    6.90    6.60
  12  -5   0   -2.00    5.20
 -12   5   0   18.80    8.10
 -12   5   0   -3.80    6.80
  13  -5   0   25.80    7.40
  13  -5   0   27.00    7.30
 -13   5   0   27.10    9.30
 -13   5   0   20.40    8.10
  14  -5   0   37.40   10.90
  14  -5   0   31.90    7.80
 -14   5   0   37.40    9.40
 -14   5   0   58.59   11.80
  15  -5   0   84.89   11.20
  15  -5   0   64.99   10.00
 -15   5   0   45.40   14.20
 -15   5   0   61.89   11.30
  16  -5   0   -3.00   21.40
  16  -5   0    1.10    9.20
 -16   5   0   19.50    9.90
 -16   5   0  -20.50   17.10
   0  -6   0   11.30    6.20
   0   6   0    5.80    5.20
  -1  -6   0    8.90    5.70
   1  -6   0    1.60    4.80
  -1   6   0    7.20    4.20
   1   6   0    3.10    3.70
   1   6   0    1.00    4.30
   2  -6   0   20.20    6.40
  -2  -6   0   -2.90    4.90
   2   6   0   -1.20    6.60
  -2   6   0   -8.40    5.70
  -2   6   0    5.40    4.30
  -3  -6   0    5.90    5.90
   3  -6   0   -7.20    5.70
  -3   6   0   -7.20    4.90
   3   6   0    0.00    4.10
  -3   6   0    2.80    5.30
  -4   6   0   17.70    7.00
   4   6   0   19.80    5.50
   5  -6   0   32.20    7.10
   5  -6   0   28.40    5.10
  -5   6   0   21.40    7.30
  -5   6   0   27.80    6.90
   6  -6   0   80.99    9.60
   6  -6   0   54.69    6.30
  -6   6   0   72.69   10.30
  -6   6   0   69.49    9.20
   7  -6   0   68.39    7.40
   7  -6   0   75.79    9.60
  -7   6   0   61.79   10.40
  -7   6   0   77.59    9.70
   8  -6   0   -6.00    6.10
   8  -6   0    1.90    5.40
  -8   6   0    1.90    5.80
  -8   6   0   12.40    7.60
   9  -6   0   -6.70    5.30
  -9   6   0  -11.20    8.30
  -9   6   0    2.10    6.20
  10  -6   0   30.90    7.90
  10  -6   0   53.39    8.40
 -10   6   0   29.60   11.50
 -10   6   0   36.40    9.10
  11  -6   0   11.20    6.60
  11  -6   0    4.50    9.30
 -11   6   0   29.00   13.70
 -11   6   0    3.10    6.30
  12  -6   0   12.30    8.40
  12  -6   0    3.90    9.60
 -12   6   0   16.90    9.90
 -12   6   0   13.60    7.90
  13  -6   0    7.50   12.00
  13  -6   0    1.10    9.40
 -13   6   0   -1.50   15.20
 -13   6   0    8.20    8.20
   0  -7   0  -10.00    6.70
   0   7   0   -9.20   11.60
   1  -7   0   15.70    6.70
  -1   7   0    9.40   10.00
   1   7   0   15.40   14.80
   2  -7   0    8.10    6.90
  -2  -7   0    2.40    8.50
  -2   7   0   17.40    7.70
   3  -7   0   51.59    9.20
  -3   7   0   48.40   10.60
   4  -7   0  101.39   11.80
  -4   7   0   71.69   11.70
  -4   7   0   91.69   10.70
   5  -7   0    4.60   11.70
  -5   7   0   -8.40    7.80
  -5   7   0   -6.00    9.10
   6  -7   0   12.90   14.10
  -6   7   0   -5.30   12.50
  -6   7   0    6.50    7.50
   7  -7   0  -14.90   12.70
  -7   7   0    3.40   15.40
  -7   7   0    8.30    7.20
   8  -7   0   -8.90    7.60
  -8   7   0    8.00    7.70
  -8   7   0   -8.90    9.90
 -22   0   1    6.40   11.30
  21   0  -1   13.10   12.60
 -21   0   1    1.50    6.50
 -21   0   1    9.50    7.50
 -20   0   1   10.60    7.00
 -20   0   1    0.00    5.90
  20   0  -1    1.90   10.50
 -19   0   1  125.79   12.90
 -19   0   1  140.09   12.60
  19   0  -1  145.29   13.40
  18   0  -1   -9.90    5.90
 -18   0   1   -1.70    5.30
 -18   0   1    9.30    6.00
  17   0  -1  397.96   21.90
 -17   0   1  419.86   22.30
 -17   0   1  407.76   21.50
  16   0  -1   -2.90    4.70
 -16   0   1   -2.00    4.90
 -16   0   1    1.30    4.70
 -15   0   1   91.49    9.50
  15   0  -1  103.29    9.60
 -15   0   1  115.39    9.90
 -15   0   1   87.99    7.20
 -14   0   1    0.00    3.90
  14   0  -1   -1.80    3.80
 -14   0   1   -0.60    2.90
 -14   0   1    4.60    4.30
  13   0  -1  212.38   12.80
 -13   0   1  209.28   12.70
 -13   0   1  186.98   10.40
 -13   0   1  209.08   12.50
 -12   0   1    0.20    2.40
 -12   0   1    0.80    3.20
 -12   0   1   -3.90    3.50
 -11   0   1  483.15   19.50
 -11   0   1  491.95   21.90
 -11   0   1  529.65   21.50
  11   0  -1  490.75   21.60
  10   0  -1   -2.80    2.70
 -10   0   1    2.80    2.10
 -10   0   1    4.00    3.10
 -10   0   1   -2.00    3.10
  -9   0   1   57.19    4.30
  -9   0   1   56.69    5.50
   9   0  -1   64.99    5.60
  -9   0   1   58.19    5.40
  -8   0   1    2.70    2.90
  -8   0   1   -1.00    2.20
  -8   0   1   -2.20    1.90
   8   0  -1   -0.40    1.50
   8   0  -1   -0.30    2.40
   7   0  -1   -0.20    1.40
  -7   0   1    1.10    2.40
  -7   0   1   -0.80    2.40
   7   0  -1   -2.30    2.50
  -7   0   1   -1.50    1.60
   6   0  -1    0.90    1.30
  -6   0   1   -1.10    2.50
  -6   0   1   -4.70    2.50
  -6   0   1   -0.80    1.60
   5   0  -1  842.12   28.40
  -5   0   1  856.01   29.70
   5   0  -1  849.72   29.00
  -5   0   1  833.52   29.10
  -5   0   1  848.82   28.50
   4   0  -1   -1.50    1.20
  -4   0   1    2.50    1.40
  -4   0   1    2.70    1.70
   4   0  -1    1.20    1.50
   4   0  -1    2.60    1.50
  -4   0   1    1.10    1.20
   3   0  -1  897.41   30.00
  -3   0   1  944.81   29.70
   3   0  -1  886.21   29.60
  -3   0   1  890.31   30.30
  -3   0   1  897.41   30.00
   3   0  -1  915.81   30.30
   2   0  -1    0.50    0.80
  -2   0   1    0.50    0.80
   2   0   1    1.30    1.30
  -2   0  -1    1.70    1.10
   2   0   1    0.80    1.30
   2   0   1    0.40    1.00
   2   0   1   -0.70    1.20
  -2   0  -1    1.60    1.40
  -2   0  -1    2.50    1.20
  -2   0  -1    2.00    1.30
  -3   0  -1  161.68    7.40
  -3   0  -1  180.68    7.20
  -3   0  -1  173.78    7.50
   3   0   1  172.38    7.00
   3   0   1  181.38    7.50
   3   0   1  170.18    7.40
  -3   0  -1  175.78    7.50
   3   0   1  173.78    7.30
  -4   0  -1   -2.30    1.90
   4   0   1    3.10    1.80
  -4   0  -1    0.80    1.90
  -4   0  -1   -2.40    1.70
   4   0   1    0.40    1.50
  -4   0  -1    0.20    1.70
   4   0   1    0.60    1.90
  -5   0  -1    2.70    2.30
  -5   0  -1    7.80    2.00
   5   0   1    6.30    2.00
   5   0   1    6.80    2.50
  -5   0  -1    4.40    2.30
  -5   0  -1    4.10    2.50
  -6   0  -1    1.80    1.70
   6   0   1    2.40    2.00
   6   0   1   -4.30    2.60
  -6   0  -1    3.90    2.80
  -6   0  -1    1.00    2.60
   7   0   1  162.58    9.00
  -7   0  -1  180.68    9.40
  -7   0  -1  168.58    8.40
  -7   0  -1  176.08    9.20
  -8   0  -1   -5.20    3.00
   8   0   1   -2.10    2.80
  -8   0  -1   -2.10    2.40
  -8   0  -1    3.30    2.30
  -9   0  -1 1824.22   61.89
  -9   0  -1 1824.52   63.09
   9   0   1 1789.22   63.19
  -9   0  -1 1836.12   63.39
  10   0   1   -2.10    3.30
 -10   0  -1   -3.60    3.20
 -10   0  -1    1.10    2.60
 -10   0  -1   -3.30    3.20
 -11   0  -1  297.87   15.40
  11   0   1  292.17   15.20
 -11   0  -1  312.47   14.00
 -11   0  -1  291.87   15.20
 -12   0  -1   -6.30    4.20
 -12   0  -1   -2.40    3.00
 -12   0  -1   -4.10    3.40
  12   0   1   -7.10    3.80
  13   0   1    7.40    4.60
 -13   0  -1    9.30    4.60
 -13   0  -1   13.90    5.10
 -13   0  -1    2.60    3.20
 -14   0  -1   -0.90    4.20
  14   0   1    4.90    4.30
 -14   0  -1   -0.40    4.00
 -15   0  -1   56.99    7.80
  15   0   1   50.79    7.40
 -15   0  -1   61.99    6.60
 -15   0  -1   57.89    7.80
 -16   0  -1  -12.30    5.90
  16   0   1  -11.60    4.90
 -16   0  -1    4.10    4.80
 -17   0  -1  144.29   12.90
 -17   0  -1  164.28   13.10
  17   0   1  144.99   12.40
 -18   0  -1   10.40    7.00
  18   0   1   -3.20    5.50
 -18   0  -1    3.70    5.60
 -19   0  -1   39.50    8.70
  19   0   1   41.80    8.70
 -19   0  -1   44.10    9.00
 -20   0  -1   11.30   10.50
  20   0   1   -1.50   17.60
 -20   0  -1   -0.60    6.80
 -21   0  -1  126.49   16.00
 -21   0  -1  139.69   14.30
 -22  -1   1   36.70   13.30
  22  -1  -1   23.20   21.40
 -22   1   1   33.20   17.80
 -22   1   1   21.40   10.20
 -21  -1   1   14.50   12.00
  21  -1  -1    6.60    9.60
 -21   1   1    1.90    9.50
 -21   1   1    5.70    8.20
 -20  -1   1  125.99   12.80
  20  -1  -1  145.29   13.60
 -20   1   1  124.99   13.30
 -20   1   1  154.28   14.50
  19  -1  -1   -0.90    5.90
 -19  -1   1   -1.60    5.80
 -19   1   1    6.60    6.40
 -19   1   1   -1.70    7.00
  18  -1  -1    2.60    6.50
 -18  -1   1    3.70    5.50
 -18  -1   1    1.30    4.70
  18   1  -1   -1.90    8.80
 -18   1   1    1.80    5.90
 -18   1   1    0.20    6.50
 -17  -1   1    2.20    4.60
 -17  -1   1    3.20    5.70
  17  -1  -1    1.10    5.30
 -17   1   1   16.50    6.70
 -17   1   1    6.90    5.20
 -17   1   1    1.80    5.30
 -16  -1   1   34.90    6.60
  16  -1  -1   50.69    7.80
 -16  -1   1   38.60    6.60
 -16   1   1   41.70    7.90
  16   1  -1   40.20    6.60
 -16   1   1   36.90    6.20
 -16   1   1   40.90    7.50
 -15  -1   1  138.49   10.70
  15  -1  -1  108.89   10.30
 -15  -1   1  131.39    9.90
  15   1  -1  135.49   10.50
 -15   1   1  121.89    9.70
 -15   1   1  139.09   11.70
 -15   1   1  123.89   11.00
  14  -1  -1  280.07   16.40
 -14  -1   1  307.17   15.60
 -14  -1   1  299.77   16.40
 -14   1   1  285.27   17.00
  14   1  -1  276.57   15.70
 -14   1   1  311.67   17.20
 -14   1   1  295.47   15.60
 -13  -1   1  112.49    8.10
  13  -1  -1   93.39    8.90
 -13  -1   1  108.99    8.70
 -13  -1   1   94.69    5.60
 -13   1   1  125.59   10.00
 -13   1   1   96.59    9.20
  13   1  -1  112.69    8.90
 -13   1   1  106.59    8.30
 -12  -1   1    9.70    3.30
  12  -1  -1   13.70    4.80
 -12  -1   1    5.20    1.80
 -12  -1   1    3.30    3.10
 -12   1   1   14.70    4.00
  12   1  -1    0.70    3.00
 -12   1   1   13.60    4.70
  11  -1  -1   10.60    4.00
 -11  -1   1    7.50    3.10
 -11  -1   1   14.00    4.10
 -11  -1   1    7.60    1.80
 -11   1   1    8.10    3.60
  11   1  -1    7.40    3.40
 -11   1   1    1.60    2.90
  11   1  -1   10.50    1.60
 -11   1   1   12.20    4.00
  10  -1  -1  372.16   17.20
 -10  -1   1  325.97   13.40
 -10  -1   1  369.36   16.40
 -10  -1   1  380.56   15.70
 -10   1   1  388.36   17.60
  10   1  -1  373.26   16.30
 -10   1   1  377.06   16.40
 -10   1   1  359.56   16.90
  10   1  -1  356.56   13.30
   9  -1  -1    2.20    3.00
  -9  -1   1    0.50    2.00
  -9  -1   1    2.70    1.20
  -9  -1   1    0.60    2.30
   9   1  -1    1.20    2.40
  -9   1   1    6.20    2.70
   9   1  -1    2.20    1.00
  -9   1   1    0.60    2.70
  -9   1   1    1.30    2.90
  -8  -1   1  412.26   17.30
   8  -1  -1  433.16   18.30
  -8  -1   1  440.96   16.90
   8   1  -1  410.76   17.40
  -8   1   1  418.46   18.10
  -8   1   1  447.86   18.00
  -8   1   1  472.35   18.90
  -7  -1   1  291.67   11.80
  -7  -1   1  308.87   12.50
   7  -1  -1  285.87   13.20
  -7   1   1  309.67   13.60
  -7   1   1  285.07   12.80
  -7   1   1  288.37   13.10
   7   1  -1  280.17   11.70
  -6  -1   1  272.77   10.80
   6  -1  -1  284.37   12.30
  -6  -1   1  274.57   11.40
  -6   1   1  274.67   12.40
  -6   1   1  270.57   11.90
   6   1  -1  267.67   10.70
  -6   1   1  277.07   12.30
   5  -1  -1   10.20    2.60
  -5  -1   1    7.50    1.40
  -5  -1   1    8.50    1.80
  -5   1   1   10.70    2.50
  -5   1   1    5.90    2.50
   5   1  -1    7.60    1.50
  -4  -1   1   17.50    2.10
   4  -1  -1   14.90    2.40
   4  -1  -1   20.40    2.90
   4  -1  -1   13.20    2.40
   4   1  -1   16.70    1.60
   4   1  -1   14.90    1.70
  -4   1   1   14.50    2.80
  -4   1   1   17.30    3.00
  -4   1   1   10.90    2.60
  -3  -1   1  927.21   29.30
   3  -1  -1  873.61   30.10
   3  -1  -1  878.41   30.40
   3  -1  -1  852.71   30.20
   3   1  -1  812.42   28.90
   3   1  -1  936.11   28.80
   3   1  -1  848.12   29.10
  -3   1   1  897.91   30.20
  -3   1   1  920.11   30.60
  -3   1   1  889.61   30.40
  -2  -1   1  477.45   16.20
   2  -1  -1  474.05   16.70
   2  -1  -1  467.35   17.10
  -2  -1   1  491.15   16.10
   2   1  -1  483.15   15.90
   2   1  -1  492.45   16.30
  -2   1   1  493.85   17.30
  -2   1   1  494.95   17.40
   2   1  -1  474.45   16.10
   2   1  -1  473.35   17.10
  -2   1   1  462.55   16.80
  -1  -1   1 1826.62   61.89
  -1  -1   1 1892.01   62.79
   1  -1  -1 1966.50   62.79
  -1  -1   1 1889.81   62.29
   1  -1  -1 1969.90   62.79
  -1  -1   1 1875.81   61.89
   1  -1  -1 1975.30   61.99
   1   1  -1 2038.80   62.49
  -1   1   1 1927.31   62.69
   1   1  -1 1787.52   62.09
   1   1  -1 1886.81   61.89
  -1   1   1 1910.61   62.69
   1   1  -1 2024.00   62.89
  -1   1   1 1946.61   62.09
   0  -1   1   38.30    2.20
   0  -1   1   34.50    2.50
   0  -1   1   34.60    2.10
   0  -1  -1   35.70    2.80
   0  -1   1   32.50    2.20
   0  -1   1   32.30    2.50
   0   1  -1   35.30    2.60
   0   1   1   37.60    1.60
   0   1  -1   37.10    2.80
   0   1  -1   32.30    2.30
   0   1  -1   36.20    2.10
   0   1   1   32.90    2.60
   1  -1   1 2736.43   92.59
   1  -1   1 2788.22   92.89
  -1  -1  -1 2917.91   92.59
   1  -1   1 2951.10   92.49
   1  -1   1 2782.22   92.59
   1  -1   1 2796.22   92.39
  -1   1  -1 2889.11   93.09
  -1   1  -1 2905.91   92.59
  -1   1  -1 3007.80   92.69
  -1   1  -1 2774.62   92.59
  -1   1  -1 2960.60   92.49
   1   1   1 2830.62   92.59
  -2  -1  -1 1257.97   39.80
   2  -1   1 1142.49   39.90
  -2  -1  -1 1231.08   38.70
   2  -1   1 1167.38   39.80
   2  -1   1 1215.18   39.90
   2  -1   1 1147.09   39.60
   2  -1   1 1162.08   40.10
   2   1   1 1173.68   38.60
   2   1   1 1163.38   39.60
  -2   1  -1 1154.18   40.10
  -2   1  -1 1230.28   40.00
  -2   1  -1 1233.08   40.00
  -2   1  -1 1200.98   40.40
   2   1   1 1203.68   38.70
   3  -1   1 3538.75  122.79
  -3  -1  -1 3851.21  121.79
   3  -1   1 3929.51  123.09
   3   1   1 3769.02  121.79
   3   1   1 3804.32  122.39
   3   1   1 3452.15  124.29
   3   1   1 3916.81  121.99
  -3   1  -1 3815.42  123.09
  -3   1  -1 3918.01  123.09
  -3   1  -1 3879.11  123.29
   4  -1   1 1464.85   49.10
  -4  -1  -1 1403.46   47.90
   4   1   1 1448.66   47.90
  -4   1  -1 1392.26   49.00
  -4   1  -1 1438.16   49.30
   4   1   1 1501.65   48.40
  -4   1  -1 1420.96   49.20
   4   1   1 1503.85   47.70
  -5  -1  -1 1141.79   39.90
   5  -1   1 1185.28   41.10
  -5   1  -1 1148.49   41.20
  -5   1  -1 1198.78   41.20
   5   1   1 1181.58   40.30
   5   1   1 1216.48   40.10
   5   1   1 1211.88   39.30
  -5   1  -1 1152.18   41.10
  -6  -1  -1 1083.49   41.40
   6  -1   1 1268.27   43.70
  -6  -1  -1 1236.78   42.70
   6   1   1 1263.57   42.70
  -6   1  -1 1286.77   44.00
   6   1   1 1244.18   41.50
  -6   1  -1 1269.27   43.70
  -6   1  -1 1319.37   44.20
   7  -1   1   21.30    3.60
  -7  -1  -1   28.70    3.50
  -7  -1  -1   21.70    2.40
  -7  -1  -1   28.40    3.40
  -7   1  -1   27.00    3.90
   7   1   1   22.90    2.40
  -7   1  -1   24.40    3.70
  -7   1  -1   18.70    4.00
   7   1   1   22.50    3.20
  -8  -1  -1  328.87   14.90
  -8  -1  -1  342.47   13.90
   8  -1   1  349.57   16.00
  -8  -1  -1  365.66   15.30
  -8   1  -1  364.16   16.30
  -8   1  -1  369.16   15.90
  -8   1  -1  349.96   16.30
   8   1   1  370.16   15.40
   8   1   1  346.57   13.60
  -9  -1  -1    5.80    2.00
  -9  -1  -1    3.40    2.50
   9  -1   1    7.30    3.40
  -9  -1  -1    3.20    2.70
  -9   1  -1    2.10    3.80
  -9   1  -1    7.30    3.40
   9   1   1    6.30    2.60
  -9   1  -1    2.30    3.10
 -10  -1  -1  116.99    6.70
 -10  -1  -1  124.79    8.30
  10  -1   1  126.19    9.20
 -10  -1  -1  112.59    7.90
 -10   1  -1  121.59    8.60
  10   1   1  117.29    8.00
 -10   1  -1  128.29    9.20
 -10   1  -1  111.99    8.90
  11  -1   1  117.39    9.10
 -11  -1  -1  105.09    8.00
 -11  -1  -1  102.99    7.80
 -11  -1  -1   99.39    6.30
 -11   1  -1  113.19    9.00
  11   1   1  104.99    8.10
 -11   1  -1  109.59    8.10
 -11   1  -1  105.99    8.90
 -12  -1  -1  432.56   19.20
  12  -1   1  401.36   20.00
 -12  -1  -1  363.56   16.30
 -12  -1  -1  408.96   19.10
 -12   1  -1  390.66   20.10
 -12   1  -1  408.96   20.00
  12   1   1  426.26   19.20
 -12   1  -1  385.66   18.60
 -13  -1  -1   -2.40    3.30
 -13  -1  -1   -0.50    3.60
 -13  -1  -1    0.70    2.50
  13  -1   1   -7.40    4.70
 -13   1  -1   -3.30    3.80
 -13   1  -1   -0.50    4.40
  13   1   1    6.70    3.80
 -13   1  -1    6.50    4.80
 -14  -1  -1   51.09    7.10
 -14  -1  -1   56.59    6.80
  14  -1   1   53.39    7.40
 -14   1  -1   46.50    7.40
  14   1   1   47.40    6.70
 -14   1  -1   50.19    6.80
 -14   1  -1   58.89    8.00
  15  -1   1    7.50    5.30
 -15  -1  -1    6.30    5.20
 -15   1  -1   21.00    6.10
 -15   1  -1    0.50    4.50
  15   1   1    0.90    4.10
 -15   1  -1   11.30    5.70
 -16  -1  -1   26.90    6.40
  16  -1   1   11.60    5.50
 -16   1  -1   16.70    5.80
  16   1   1   22.10    6.10
 -16   1  -1   11.70    6.30
 -16   1  -1   24.00    6.70
  17  -1   1   83.09   10.00
 -17  -1  -1   92.99   10.20
 -17   1  -1   75.29    9.00
 -17   1  -1   52.79    9.00
  17   1   1   63.99    9.20
 -17   1  -1   86.69   10.30
  18  -1   1  230.38   17.10
 -18  -1  -1  240.58   16.40
 -18   1  -1  235.08   16.90
 -18   1  -1  215.78   17.10
  19  -1   1    2.20    6.20
 -19  -1  -1    7.40    6.20
 -19   1  -1    3.50    7.20
 -19   1  -1   -4.40    7.00
 -20  -1  -1  175.88   15.30
  20  -1   1  176.18   16.10
 -20   1  -1  126.59   14.50
 -20   1  -1  194.88   16.70
 -21  -1  -1   17.40   13.30
  21  -1   1    3.70    9.20
 -21   1  -1   13.40    8.50
 -21   1  -1   27.70    9.80
  21  -2  -1   -4.30   14.00
 -21  -2   1   17.20   11.20
 -21   2   1    7.00    8.40
 -21   2   1   -3.90    9.30
  20  -2  -1   -3.40   10.10
 -20  -2   1   -3.60   10.30
 -20   2   1  -16.10   10.40
 -20   2   1   -4.00    7.30
 -19  -2   1   25.50    7.10
  19  -2  -1   21.30    7.60
 -19   2   1   42.50    9.40
 -19   2   1   34.40    9.50
 -18  -2   1  -12.20    5.60
  18  -2  -1   -5.50    6.30
 -18   2   1   -8.40    7.20
 -18   2   1    8.00    7.30
 -18   2   1   11.20    6.90
 -17  -2   1  146.89   11.60
  17  -2  -1  139.79   12.90
 -17   2   1  122.59   12.90
 -17   2   1  151.38   13.90
 -17   2   1  138.29   12.30
 -16  -2   1   -0.30    3.90
 -16   2   1   -1.10    6.00
 -16   2   1    2.50    6.00
 -16   2   1    4.40    5.70
  15  -2  -1   -5.90    5.00
 -15  -2   1    0.90    3.90
 -15   2   1    4.00    5.20
 -15   2   1   -4.00    6.00
 -15   2   1    4.50    5.10
 -14  -2   1   23.80    4.70
  14  -2  -1   24.80    5.90
 -14   2   1   15.80    5.70
 -14   2   1   15.90    5.20
  14   2  -1   18.10    4.20
 -14   2   1   16.80    6.60
 -13  -2   1   27.60    4.90
  13  -2  -1   33.40    6.00
  13   2  -1   33.80    5.00
 -13   2   1   45.40    7.50
 -13   2   1   33.70    6.30
 -13   2   1   39.50    6.80
 -12  -2   1  283.77   14.10
  12  -2  -1  270.77   15.30
 -12   2   1  282.47   15.60
 -12   2   1  279.47   16.00
 -12   2   1  277.17   15.70
  12   2  -1  273.07   13.90
  11  -2  -1  330.57   16.80
 -11  -2   1  326.87   14.90
 -11   2   1  316.57   16.50
 -11   2   1  307.07   17.00
 -11   2   1  316.37   17.00
  11   2  -1  325.27   15.00
 -10  -2   1  110.29    7.30
  10  -2  -1  105.09    8.50
  10   2  -1  107.79    7.10
 -10   2   1  109.49    8.80
 -10   2   1  120.09    9.00
 -10   2   1  114.09    8.70
   9  -2  -1   -1.40    3.20
  -9  -2   1   -0.50    2.10
  -9   2   1    0.40    3.40
  -9   2   1    1.00    3.40
   9   2  -1   -0.10    2.20
  -9   2   1   -4.10    3.40
   8  -2  -1   23.00    4.10
  -8  -2   1   35.10    3.50
  -8   2   1   33.50    4.80
  -8   2   1   33.10    5.00
  -8   2   1   36.00    4.70
   8   2  -1   34.00    3.50
   7  -2  -1  519.75   21.40
  -7  -2   1  525.55   19.40
  -7   2   1  509.15   21.40
  -7   2   1  538.65   22.00
  -7   2   1  535.65   22.00
   7   2  -1  501.95   19.00
   7   2  -1  533.75   19.50
  -6  -2   1    6.80    1.80
   6  -2  -1    4.40    2.60
  -6   2   1    7.30    3.20
   6   2  -1    6.60    1.10
   6   2  -1    5.50    1.10
  -6   2   1   -1.40    2.80
  -6   2   1    5.90    2.70
   5  -2  -1   82.29    5.60
   5  -2  -1   65.79    5.50
  -5  -2   1   73.39    3.90
  -5   2   1   77.69    5.60
   5   2  -1   71.49    3.70
  -5   2   1   69.89    5.80
  -5   2   1   73.89    6.00
   4  -2  -1  777.92   28.70
  -4  -2   1  799.82   26.30
   4  -2  -1  749.03   28.00
   4  -2  -1  778.02   28.10
   4   2  -1  831.62   27.00
  -4   2   1  768.32   29.30
  -4   2   1  780.52   29.00
  -4   2   1  811.22   28.30
   3  -2  -1 1459.65   49.20
  -3  -2   1 1434.46   46.50
   3  -2  -1 1420.66   48.20
   3  -2  -1 1324.87   48.00
  -3  -2   1 1453.65   49.20
   3   2  -1 1271.47   47.60
   3   2  -1 1439.66   47.20
  -3   2   1 1465.25   49.40
  -3   2   1 1485.95   49.90
  -3   2   1 1533.45   48.50
   3   2  -1 1494.35   47.90
   2  -2  -1   35.20    2.70
   2  -2  -1   41.30    4.00
  -2  -2   1   38.70    3.80
  -2  -2   1   31.40    2.00
   2  -2  -1   37.60    2.90
  -2   2   1   35.60    2.80
  -2   2   1   33.70    3.90
   2   2  -1   35.00    2.60
   2   2  -1   33.10    2.00
   2   2  -1   36.30    3.00
  -2   2   1   33.90    3.60
   1  -2  -1    3.20    1.30
  -1  -2   1    0.60    1.40
   1  -2  -1    3.80    1.30
   1  -2  -1   -6.60    2.70
  -1  -2   1    5.90    2.40
  -1  -2   1    1.00    1.70
  -1  -2   1    0.60    1.10
   1   2  -1    1.80    1.30
   1   2  -1    1.20    1.00
   1   2  -1    7.10    2.20
  -1   2   1    1.70    1.30
  -1   2   1   -1.70    2.20
  -1   2   1   -1.10    2.30
   0  -2   1   65.59    3.40
   0  -2  -1   60.59    2.80
   0  -2  -1   64.49    4.60
   0  -2   1   60.49    3.40
   0  -2   1   56.99    4.60
   0  -2  -1   61.29    2.70
   0  -2   1   57.79    3.80
   0   2  -1   62.89    4.10
   0   2   1   59.09    4.20
   0   2   1   60.79    2.80
   0   2   1   59.39    4.60
   0   2  -1   59.89    4.50
   1  -2   1 1180.38   42.90
   1  -2   1 1265.87   42.00
  -1  -2  -1 1293.77   43.20
   1  -2   1 1299.97   42.00
  -1   2  -1 1269.37   43.60
   1   2   1 1182.78   42.20
   1   2   1 1237.68   42.70
  -1   2  -1 1295.37   42.90
   2  -2   1  224.18   10.50
   2  -2   1  244.08   10.10
   2  -2   1  234.68    9.90
  -2  -2  -1  212.08   10.20
  -2   2  -1  255.97   10.20
  -2   2  -1  226.98   11.00
  -2   2  -1  223.18   10.40
   3  -2   1   19.70    3.60
   3  -2   1   21.80    3.10
   3  -2   1   20.70    2.90
  -3  -2  -1   20.00    3.50
  -3   2  -1   19.60    3.00
  -3   2  -1   27.90    4.10
  -3   2  -1   20.80    3.50
   4  -2   1  222.48   10.30
  -4  -2  -1  220.08    8.00
   4  -2   1  217.88   10.30
   4   2   1  186.28    7.80
  -4   2  -1  223.58   10.40
   4   2   1  221.98    8.10
  -4   2  -1  228.38   11.20
  -4   2  -1  215.18   10.70
   5  -2   1   -2.10    2.60
  -5  -2  -1    0.20    1.20
   5  -2   1    2.40    2.50
  -5   2  -1   -5.50    3.10
   5   2   1    0.80    1.20
  -5   2  -1    2.40    3.10
  -5   2  -1   -1.40    2.20
   5   2   1    1.80    1.50
   6  -2   1  749.62   28.60
  -6  -2  -1  781.52   26.40
   6  -2   1  780.02   28.30
   6   2   1  765.52   26.40
  -6   2  -1  734.93   28.70
  -6   2  -1  784.12   29.60
  -6   2  -1  769.32   29.20
   6   2   1  651.53   30.40
  -7  -2  -1  330.67   13.10
   7  -2   1  320.07   15.00
  -7   2  -1  310.37   15.40
  -7   2  -1  314.47   15.10
  -7   2  -1  317.67   15.60
   7   2   1  331.27   13.10
  -8  -2  -1   10.70    2.40
   8  -2   1    6.10    3.20
  -8   2  -1   10.30    3.70
   8   2   1    5.90    1.80
  -8   2  -1    3.50    3.30
   8   2   1    9.40    2.40
  -8   2  -1    7.00    3.30
   9  -2   1  304.97   15.40
  -9  -2  -1  289.27   13.10
  -9   2  -1  294.87   15.60
  -9   2  -1  303.47   15.50
   9   2   1  299.47   13.30
  -9   2  -1  286.47   15.30
  10  -2   1   79.39    7.70
 -10  -2  -1   81.99    6.40
 -10   2  -1   89.99    8.00
  10   2   1   78.39    6.30
 -10   2  -1   83.59    8.00
 -10   2  -1   81.49    8.00
  11  -2   1    5.50    4.40
 -11  -2  -1    8.60    3.20
 -11   2  -1   -1.30    4.70
  11   2   1   12.00    3.60
 -11   2  -1    7.10    4.50
 -11   2  -1   12.50    5.40
 -12  -2  -1   42.40    5.10
  12  -2   1   43.00    6.50
 -12   2  -1   36.50    6.40
 -12   2  -1   35.70    6.80
 -12   2  -1   36.70    6.80
  12   2   1   39.60    5.10
  13  -2   1   -2.70    4.20
 -13  -2  -1    2.30    3.70
 -13   2  -1    2.70    5.20
 -13   2  -1   11.70    4.80
  13   2   1   -0.50    4.50
 -13   2  -1   -7.60    5.90
 -14  -2  -1    6.80    4.20
  14  -2   1    7.40    5.00
 -14   2  -1    1.80    5.00
 -14   2  -1    2.30    4.90
 -14   2  -1    7.70    5.80
  15  -2   1  314.37   18.90
 -15  -2  -1  307.27   17.20
 -15   2  -1  323.17   18.70
 -15   2  -1  340.97   20.00
 -15   2  -1  327.17   20.00
  16  -2   1    4.10    5.60
 -16  -2  -1   -3.00    5.00
 -16   2  -1    3.90    6.00
 -16   2  -1   16.30    6.50
 -16   2  -1   -6.90    6.70
  17  -2   1   85.79   10.70
 -17  -2  -1   74.29    9.10
 -17   2  -1   92.79   10.70
 -17   2  -1   80.29   10.90
 -17   2  -1   93.29   11.20
 -18  -2  -1   33.00    7.70
 -18   2  -1   22.10   12.20
 -18   2  -1   22.00    7.90
 -18   2  -1   32.00    9.10
  19  -2   1   14.20    7.80
 -19  -2  -1  -16.10    9.40
 -19   2  -1   -3.10    7.70
 -19   2  -1   11.20    8.70
  20  -2   1   -0.60   13.00
 -20   2  -1   20.00    9.40
 -20   2  -1   -3.80    9.40
 -20  -3   1   -6.30   12.40
  20  -3  -1    2.70   10.50
  20  -3  -1   -6.00   19.90
 -20   3   1   20.30   19.00
 -20   3   1   -4.50    9.00
 -19  -3   1   -8.70    6.30
  19  -3  -1    9.70    7.80
  19  -3  -1   10.70    7.20
 -19   3   1   17.10    9.50
 -19   3   1    0.40   12.60
 -19   3   1    3.30   11.70
 -18  -3   1   11.30    5.60
  18  -3  -1   22.90    7.30
 -18   3   1   21.40   14.50
 -18   3   1   18.60    9.70
  17  -3  -1   -0.70    6.90
 -17  -3   1    4.50    6.20
 -17   3   1    3.10    6.80
 -17   3   1   -1.30   12.50
 -17   3   1   16.70    7.20
  16  -3  -1   85.29    9.90
 -16  -3   1  100.49    8.90
 -16   3   1  105.19   11.60
 -16   3   1   93.79   11.20
 -16   3   1   97.19   11.10
 -15  -3   1   48.70    6.00
  15  -3  -1   46.00    7.80
 -15   3   1   39.50    8.20
 -15   3   1   47.20    8.20
  14  -3  -1  239.38   15.70
 -14  -3   1  226.48   12.60
 -14   3   1  227.08   16.00
 -14   3   1  245.98   16.70
 -14   3   1  211.38   15.60
  13  -3  -1   25.90    6.30
 -13  -3   1   23.40    4.30
 -13   3   1   30.70    6.90
 -13   3   1   25.60    6.30
 -13   3   1   32.80    7.10
  12  -3  -1    8.40    4.90
 -12  -3   1   -2.20    2.80
 -12   3   1    5.20    4.70
 -12   3   1   13.70    5.80
 -12   3   1    4.40    4.50
  11  -3  -1    1.20    4.20
  11  -3  -1    8.80    4.50
 -11  -3   1    3.40    2.40
 -11   3   1   -2.60    4.60
 -11   3   1   -0.80    4.20
 -11   3   1    2.60    4.50
  10  -3  -1   41.20    5.70
 -10  -3   1   38.40    3.80
  10  -3  -1   33.50    5.60
 -10   3   1   35.30    5.40
 -10   3   1   30.00    6.60
 -10   3   1   29.20    5.50
   9  -3  -1  323.07   16.00
  -9  -3   1  292.87   12.60
   9  -3  -1  319.07   15.70
  -9   3   1  332.97   17.30
   9   3  -1  290.87   12.70
  -9   3   1  311.17   15.90
  -9   3   1  307.37   16.90
   8  -3  -1  264.07   14.10
  -8  -3   1  268.87   10.90
   8  -3  -1  268.27   13.90
  -8   3   1  284.07   14.30
  -8   3   1  256.17   15.00
  -8   3   1  275.27   15.00
   8   3  -1  258.97   10.90
   7  -3  -1    5.50    3.30
   7  -3  -1   -0.80    3.20
  -7   3   1   10.60    3.80
  -7   3   1    3.50    4.10
  -7   3   1    3.90    3.10
   7   3  -1    8.70    1.80
   6  -3  -1   82.09    6.30
   6  -3  -1   82.19    6.90
   6   3  -1   78.89    4.70
  -6   3   1   84.99    6.50
  -6   3   1   77.79    7.10
   6   3  -1   85.29    4.90
  -6   3   1   81.99    7.60
   5  -3  -1   27.40    3.60
   5  -3  -1   31.00    4.30
   5   3  -1   27.70    2.60
  -5   3   1   33.20    3.90
  -5   3   1   23.00    4.60
   5   3  -1   25.70    2.90
  -5   3   1   30.20    4.50
   4  -3  -1   43.50    5.40
  -4  -3   1   53.49    5.50
   4  -3  -1   43.50    4.00
   4  -3  -1   54.39    4.50
  -4   3   1   53.59    5.40
   4   3  -1   60.49    3.90
   4   3  -1   53.69    4.30
  -4   3   1   59.19    4.80
  -4   3   1   55.69    5.80
  -3  -3   1   10.60    3.50
   3  -3  -1   15.60    2.60
   3  -3  -1   15.20    2.40
   3  -3  -1   14.80    3.60
  -3   3   1   10.60    3.40
  -3   3   1   18.60    3.60
   3   3  -1   13.50    2.60
  -3   3   1   16.40    2.70
   3   3  -1   14.40    2.20
  -2  -3   1  371.06   16.80
   2  -3  -1  399.46   14.90
   2  -3  -1  359.26   14.50
   2  -3  -1  382.86   17.00
  -2   3   1  420.96   15.20
  -2   3   1  400.06   16.80
   2   3  -1  401.26   15.40
   2   3  -1  383.66   16.20
  -2   3   1  386.86   17.30
  -1  -3   1 1105.59   38.10
  -1  -3   1  962.60   37.30
   1  -3  -1 1125.19   40.30
  -1  -3   1 1120.39   40.30
   1  -3  -1 1119.79   37.20
  -1   3   1 1139.89   40.60
  -1   3   1 1136.49   39.70
   1   3  -1 1132.79   38.90
   1   3  -1 1111.89   39.80
  -1   3   1 1167.28   37.40
   0  -3   1 1269.77   43.80
   0  -3  -1 1315.87   46.10
   0  -3   1 1329.97   46.30
   0  -3  -1 1104.89   42.20
   0  -3   1 1265.77   43.30
   0   3   1 1395.36   45.70
   0   3  -1 1336.97   46.40
   0   3   1 1393.16   46.40
   0   3  -1 1300.47   45.10
   1  -3   1  174.18    9.80
   1  -3   1  173.48    8.10
  -1  -3  -1  192.88   10.10
   1  -3   1  184.58    8.30
  -1   3  -1  181.28    9.40
   1   3   1  184.68    9.00
   1   3   1  179.38    9.60
  -1   3  -1  189.08   10.30
   2  -3   1  309.47   14.20
  -2  -3  -1  303.87   14.00
   2  -3   1  278.77   12.30
   2  -3   1  290.07   12.40
   2   3   1  289.67   12.70
   2   3   1  295.37   13.30
  -2   3  -1  301.57   13.80
  -2   3  -1  304.07   14.60
   3  -3   1    0.50    1.80
   3  -3   1    5.20    2.60
   3  -3   1    3.20    2.60
   3   3   1    7.00    2.00
  -3   3  -1   -3.10    2.70
  -3   3  -1    6.90    3.60
  -3   3  -1    9.10    2.70
   4  -3   1   39.70    4.60
   4  -3   1   48.70    5.10
  -4  -3  -1   38.80    4.90
  -4   3  -1   43.20    5.50
   4   3   1   46.90    4.00
  -4   3  -1   45.60    4.70
  -4   3  -1   37.60    4.90
   5  -3   1   40.10    5.10
   5  -3   1   37.10    4.60
   5   3   1   34.60    3.50
  -5   3  -1   41.30    4.80
  -5   3  -1   37.60    4.90
  -5   3  -1   32.70    5.10
   6  -3   1    1.80    3.20
   6  -3   1    3.30    3.00
   6   3   1    1.80    1.80
  -6   3  -1    3.10    3.10
  -6   3  -1   -2.50    3.30
  -6   3  -1    4.10    4.00
   7  -3   1  514.35   22.00
   7  -3   1  538.65   22.50
   7   3   1  542.55   19.40
  -7   3  -1  517.45   23.00
  -7   3  -1  531.45   22.70
  -7   3  -1  519.55   23.70
   7   3   1  472.15   18.90
   8  -3   1  103.39    8.50
   8  -3   1  100.89    7.90
  -8  -3  -1   92.69    5.30
  -8   3  -1  107.09    8.70
  -8   3  -1  112.79    9.50
  -8   3  -1  116.79    9.20
   8   3   1   96.89    5.40
   8   3   1  105.69    5.60
   9  -3   1    9.10    3.70
   9  -3   1    0.20    3.30
  -9  -3  -1    0.90    1.80
   9   3   1    1.70    1.50
  -9   3  -1   -6.70    4.40
  -9   3  -1    2.80    3.80
  -9   3  -1   -4.80    4.40
  10  -3   1   -0.90    3.60
  10  -3   1    9.40    4.10
 -10  -3  -1   -0.50    2.10
 -10   3  -1   -9.50    5.30
 -10   3  -1   -0.30    3.70
 -10   3  -1    0.20    5.00
  11  -3   1    4.50    4.30
  11  -3   1    0.20    4.50
 -11  -3  -1    7.50    3.00
 -11   3  -1   -6.90    5.10
 -11   3  -1    0.70    4.90
 -11   3  -1    1.50    4.70
 -12  -3  -1   73.79    6.30
  12  -3   1   83.69    9.20
  12  -3   1   90.89    8.40
 -12   3  -1   81.39    9.30
 -12   3  -1  110.69   10.70
 -12   3  -1   81.29    9.40
  13  -3   1   16.50    5.00
 -13  -3  -1   14.10    3.80
  13  -3   1   17.00    6.20
 -13   3  -1   13.10    6.20
 -13   3  -1   15.00    6.40
 -13   3  -1    5.10    5.50
  14  -3   1   65.79    7.90
 -14  -3  -1   69.59    6.80
  14  -3   1   64.79    8.70
 -14   3  -1   84.19   10.70
 -14   3  -1   72.29    9.30
 -14   3  -1   71.89   10.10
 -15  -3  -1    5.10    4.80
  15  -3   1   11.60    6.40
  15  -3   1    2.10    4.30
 -15   3  -1   10.20    6.80
 -15   3  -1    4.80    6.10
 -15   3  -1   19.90    7.70
  16  -3   1   -0.90    5.70
 -16  -3  -1   -4.30    4.50
  16  -3   1   -0.20    5.00
 -16   3  -1   13.60    8.20
 -16   3  -1   10.10    6.70
 -16   3  -1   -4.40    8.00
 -17  -3  -1   14.00    7.30
  17  -3   1   30.40    9.40
  17  -3   1   21.70    7.60
 -17   3  -1   29.10    8.90
 -17   3  -1   17.30    9.70
 -17   3  -1   16.80   14.40
  18  -3   1    1.60    7.50
  18  -3   1   12.40    8.40
 -18   3  -1   25.30   16.20
 -18   3  -1   17.50    8.10
 -18   3  -1   23.90    9.00
 -19   3  -1   25.40   15.00
 -19   3  -1   13.90   10.20
 -19   3  -1   17.70   10.00
  19  -4  -1    4.40   10.40
  19  -4  -1   11.70   13.20
 -19   4   1    5.80   22.60
 -19   4   1   21.10   10.10
 -19   4   1   12.70   18.70
  18  -4  -1    5.80    9.30
  18  -4  -1    5.00    9.80
 -18   4   1    4.40   20.80
 -18   4   1  -16.20    9.60
 -18   4   1    3.00   12.60
  17  -4  -1   14.80   10.10
  17  -4  -1   -4.50    7.30
 -17   4   1   10.80   13.10
 -17   4   1    5.40   10.50
 -17   4   1    4.20    8.20
  16  -4  -1   33.10    7.60
  16  -4  -1   29.50    8.10
 -16   4   1   20.40   10.60
 -16   4   1   25.20    9.40
 -16   4   1   22.00    8.40
  15  -4  -1   20.20    6.20
  15  -4  -1   22.20    6.90
 -15   4   1   23.40    8.50
 -15   4   1   22.00    7.20
  14  -4  -1   10.20    6.40
  14  -4  -1    0.90    5.00
 -14   4   1   -7.40    6.20
 -14   4   1   -6.80    6.90
 -14   4   1   13.10    7.20
  13  -4  -1  145.09   12.20
  13  -4  -1  161.78   12.60
 -13   4   1  162.58   14.20
 -13   4   1  128.39   12.40
 -13   4   1  159.68   14.10
  12  -4  -1  148.49   12.00
  12  -4  -1  152.08   12.20
 -12   4   1  150.88   13.60
 -12   4   1  131.89   11.80
 -12   4   1  161.38   13.60
  11  -4  -1  121.09   10.40
  11  -4  -1  121.89   10.30
 -11   4   1  136.49   11.70
 -11   4   1   96.89    9.80
 -11   4   1   96.89   10.80
  10  -4  -1   62.79    7.60
  10  -4  -1   57.49    7.10
 -10   4   1   55.09    7.30
 -10   4   1   69.89    9.00
 -10   4   1   60.39    8.00
   9  -4  -1   17.50    5.10
   9  -4  -1   21.60    5.10
  -9   4   1   21.30    6.10
  -9   4   1   16.20    5.00
  -9   4   1   15.50    6.30
   8  -4  -1    2.80    3.80
   8  -4  -1   12.10    4.70
  -8   4   1   14.80    4.60
  -8   4   1   12.10    5.30
   8   4  -1   11.20    2.40
  -8   4   1   13.10    5.60
   8   4  -1   13.60    2.70
   7  -4  -1   12.40    4.70
   7  -4  -1   16.20    4.10
   7   4  -1   18.70    2.80
  -7   4   1   15.20    4.20
  -7   4   1   16.60    5.90
   7   4  -1   18.40    3.00
  -7   4   1   24.00    5.30
   6  -4  -1   23.70    4.90
   6  -4  -1   14.00    3.90
  -6   4   1    7.70    5.50
  -6   4   1   20.70    4.30
  -6   4   1   18.50    5.00
   6   4  -1   19.00    3.10
   6   4  -1   23.00    3.00
   5  -4  -1  355.36   15.70
   5  -4  -1  350.86   17.70
   5   4  -1  344.07   14.40
  -5   4   1  357.56   17.90
   5   4  -1  348.87   15.50
  -5   4   1  344.27   15.70
  -5   4   1  330.47   18.20
  -4  -4   1  120.09    9.00
   4  -4  -1  118.59    9.20
   4  -4  -1  111.39    7.10
   4   4  -1  120.79    7.80
   4   4  -1  113.79    6.70
  -4   4   1  109.99    8.80
  -4   4   1  112.59    9.40
  -4   4   1  112.39    7.10
  -3  -4   1    8.70    3.90
   3  -4  -1    5.10    2.50
   3  -4  -1    7.30    3.80
   3   4  -1    2.30    2.80
  -3   4   1   15.30    4.00
  -3   4   1   10.50    3.90
  -3   4   1    0.30    2.30
   3   4  -1   12.40    2.50
   2  -4  -1    5.20    2.50
   2  -4  -1   -1.70    1.90
   2  -4  -1    7.70    4.10
  -2  -4   1   -6.10    3.90
  -2   4   1   -2.50    3.40
   2   4  -1    1.10    2.20
  -2   4   1   -0.50    3.90
   2   4  -1    1.50    2.50
  -1  -4   1    8.30    4.00
   1  -4  -1   11.90    1.60
   1  -4  -1    8.70    1.70
   1  -4  -1   16.90    4.30
  -1   4   1    6.60    3.30
   1   4  -1   16.10    3.20
   1   4  -1    5.00    3.10
  -1   4   1    3.00    3.80
   0  -4   1    7.10    3.70
   0  -4  -1    3.80    3.30
   0  -4   1    5.40    1.90
   0   4  -1    4.60    2.80
   0   4   1   12.30    3.90
   0   4   1    7.20    3.00
   1  -4   1  133.59    6.90
  -1  -4  -1  128.39    9.40
   1  -4   1  126.09    9.10
   1   4   1  130.99    9.10
  -1   4  -1  135.99    9.70
   1   4   1  131.79    8.30
  -1   4  -1  143.59    8.90
   2  -4   1  322.07   13.70
  -2  -4  -1  310.27   16.00
   2  -4   1  335.27   16.40
   2   4   1  338.07   15.70
   2   4   1  320.07   14.70
  -2   4  -1  311.37   16.60
  -2   4  -1  319.37   15.60
   3  -4   1  817.92   30.60
  -3  -4  -1  854.81   33.10
   3  -4   1  814.42   32.90
  -3   4  -1  812.92   34.00
   3   4   1  844.42   32.10
  -3   4  -1  843.12   32.80
   3   4   1  839.42   31.10
   4  -4   1   22.10    5.00
   4  -4   1   22.30    3.80
  -4  -4  -1   30.60    5.40
  -4   4  -1   18.50   10.70
  -4   4  -1   13.10    4.50
   4   4   1   19.70    3.60
   4   4   1   21.90    3.30
   5  -4   1   61.29    6.80
   5  -4   1   74.19    6.30
   5   4   1   74.09    5.90
  -5   4  -1   68.49    7.20
  -5   4  -1   65.69    6.20
   5   4   1   67.49    5.40
  -5   4  -1   57.49    7.40
   6  -4   1    8.00    4.90
   6  -4   1    9.80    4.10
  -6   4  -1    8.90    3.90
  -6   4  -1   10.90    4.40
  -6   4  -1   10.80    4.80
   6   4   1    5.40    2.60
   6   4   1    8.10    2.90
   7  -4   1    0.90    3.70
   7  -4   1    1.50    3.60
  -7   4  -1   11.50    5.20
   7   4   1    1.50    2.20
   7   4   1   -3.40    2.40
  -7   4  -1    3.00    3.90
  -7   4  -1   -4.80    4.70
   8  -4   1   -2.90    3.90
   8  -4   1   11.20    4.50
  -8   4  -1    4.20    4.90
  -8   4  -1    0.10    4.00
   8   4   1   -2.30    3.50
  -8   4  -1    3.40    3.80
   8   4   1    1.80    2.20
   9  -4   1    2.30    3.70
   9  -4   1   -2.10    4.50
  -9   4  -1    0.00    5.10
  -9   4  -1    2.50    3.70
  -9   4  -1   -7.60    5.90
  10  -4   1   75.89    8.10
  10  -4   1   56.49    7.50
 -10   4  -1   69.99    8.10
 -10   4  -1   76.69    9.30
 -10   4  -1   72.79    9.50
  11  -4   1   25.30    5.40
  11  -4   1   20.10    5.80
 -11   4  -1   21.00    5.90
 -11   4  -1    5.80    5.70
 -11   4  -1   16.40    6.80
  12  -4   1   16.40    5.80
 -12   4  -1    2.40    5.80
 -12   4  -1   12.90   14.10
 -12   4  -1   15.40    6.00
  13  -4   1   10.20    6.30
  13  -4   1    0.40    4.60
 -13   4  -1   -8.00    6.60
 -13   4  -1   15.00    7.60
 -13   4  -1    0.10    5.30
  14  -4   1   14.80    6.30
  14  -4   1   16.70    6.00
 -14   4  -1   20.20    7.40
 -14   4  -1   23.60    8.90
 -14   4  -1   25.90    7.50
  15  -4   1   28.90    8.40
  15  -4   1   21.00    7.30
 -15   4  -1    7.40    8.00
 -15   4  -1   16.70    8.00
 -15   4  -1   22.70   10.10
  16  -4   1   20.70   13.10
  16  -4   1   26.20    7.60
 -16   4  -1   27.10   11.80
 -16   4  -1   23.40    9.40
 -16   4  -1   16.00    7.90
  17  -4   1   10.00   11.20
  17  -4   1   11.40    8.40
 -17   4  -1   -8.60    8.60
 -17   4  -1   -9.10   10.20
 -17   4  -1   19.10   15.90
  18  -4   1   -9.40   12.40
 -18   4  -1    2.50   18.50
 -18   4  -1   18.90   24.20
 -18   4  -1    0.20    8.50
  17  -5  -1   -2.50   10.20
  17  -5  -1    9.80   14.80
 -17   5   1    8.00    8.80
 -17   5   1   19.10   20.00
  16  -5  -1   53.19   12.40
  16  -5  -1   40.00    9.30
 -16   5   1   35.60   11.10
 -16   5   1   39.50   10.70
  15  -5  -1  -12.90    7.80
  15  -5  -1   -4.60    7.20
 -15   5   1    5.70   15.00
 -15   5   1    1.90    7.90
  14  -5  -1   37.00    8.70
  14  -5  -1   27.30    8.80
 -14   5   1   26.80    9.60
 -14   5   1   23.30    8.30
  13  -5  -1   35.60    8.00
  13  -5  -1   58.49    9.30
 -13   5   1   40.70   10.30
 -13   5   1   48.90   10.40
  12  -5  -1   16.80    6.00
  12  -5  -1   29.00    6.70
 -12   5   1   36.50    8.50
 -12   5   1   35.20   10.20
  11  -5  -1   36.30    7.30
  11  -5  -1   29.40    6.80
 -11   5   1   30.80    8.90
 -11   5   1   25.00    7.50
  10  -5  -1    5.90    5.80
  10  -5  -1   -5.10    4.50
 -10   5   1   -0.70    6.10
 -10   5   1    4.70    5.30
   9  -5  -1   22.70    6.80
   9  -5  -1   14.10    5.20
  -9   5   1   18.10    6.60
  -9   5   1   13.80    6.90
   8  -5  -1  100.89   10.10
   8  -5  -1   96.59    8.70
  -8   5   1  114.19   10.80
  -8   5   1  102.59   11.40
   7  -5  -1   60.79    8.40
   7  -5  -1   61.59    6.50
  -7   5   1   53.09    9.00
  -7   5   1   61.09    8.30
   6  -5  -1   16.00    5.80
   6  -5  -1    8.90    3.50
  -6   5   1   -9.90    6.30
   6   5  -1    1.50    3.20
  -6   5   1   -0.90    4.60
   5  -5  -1    8.10    4.60
   5  -5  -1   12.30    3.60
  -5   5   1   18.60    6.20
   5   5  -1    6.90    2.80
  -5   5   1    1.10    3.80
   4  -5  -1   28.20    4.00
  -4  -5   1   19.10    5.60
   4  -5  -1   28.30    6.00
  -4   5   1   27.10    6.40
   4   5  -1   28.60    3.80
  -4   5   1   19.40    5.00
   4   5  -1   27.60    4.80
   3  -5  -1   76.19    8.00
  -3  -5   1   63.99    7.70
   3  -5  -1   63.89    5.00
   3   5  -1   60.59    5.80
  -3   5   1   67.79    7.40
  -3   5   1   65.19    8.10
   3   5  -1   59.49    6.80
   2  -5  -1  137.99   11.10
  -2  -5   1  135.09   10.80
   2  -5  -1  118.39    6.50
   2   5  -1  137.29    8.90
   2   5  -1  133.59   10.20
  -2   5   1  150.98   11.60
  -2   5   1  139.39   10.20
  -1  -5   1   38.20    6.50
  -1   5   1   36.00    6.00
  -1   5   1   49.80    6.00
   1   5  -1   39.90    5.10
   1   5  -1   55.09    7.00
   0  -5   1   32.40    6.10
   0  -5  -1   42.40    6.80
   0   5  -1   34.80    6.10
   0   5   1   36.70    6.30
   0   5  -1   40.00    5.50
   0   5   1   40.60    5.50
  -1  -5  -1   34.10    6.20
   1  -5   1   28.90    5.80
   1  -5   1   25.80    3.20
  -1   5  -1   30.00    5.90
   1   5   1   32.70    5.10
  -1   5  -1   30.70    5.00
   1   5   1   24.50    5.00
   2  -5   1   71.89    5.40
  -2  -5  -1   76.69    8.10
   2  -5   1   74.39    8.10
   2   5   1   85.49    7.00
  -2   5  -1   83.79    7.80
   2   5   1   82.19    7.80
  -2   5  -1   79.19    8.70
   3  -5   1   29.40    4.20
   3  -5   1   39.60    6.50
  -3  -5  -1   35.90    6.50
  -3   5  -1   37.20    6.10
   3   5   1   31.30    4.40
  -3   5  -1   27.20    6.30
   3   5   1   35.00    5.40
   4  -5   1  119.69   10.40
  -4  -5  -1  112.09    9.90
   4  -5   1  118.89    8.00
  -4   5  -1  131.19   10.40
   4   5   1  117.29    8.10
  -4   5  -1  133.79   11.50
   4   5   1  106.89    8.60
   5  -5   1  101.69    9.30
   5  -5   1   88.39    7.50
  -5   5  -1   93.19   10.50
   5   5   1   95.99    7.70
   5   5   1   92.89    7.00
  -5   5  -1   96.79    9.40
   6  -5   1  253.57   15.60
   6  -5   1  227.78   13.30
   6   5   1  256.17   13.30
  -6   5  -1  239.28   15.40
  -6   5  -1  257.87   17.10
   7  -5   1    7.80    5.30
   7  -5   1   13.10    4.50
  -7   5  -1   11.30    5.20
   8  -5   1    0.50    4.40
   8  -5   1    6.30    4.60
  -8   5  -1    4.70    6.20
  -8   5  -1    9.30    5.40
   9  -5   1   24.50    6.00
  -9   5  -1    7.20    6.10
  -9   5  -1   42.80    8.00
  10  -5   1   -1.90    5.00
  10  -5   1   15.30    6.10
 -10   5  -1  -11.00    6.30
 -10   5  -1   -3.80    6.00
  11  -5   1  111.19   10.70
  11  -5   1   99.29   10.50
 -11   5  -1  100.59   11.50
 -11   5  -1   97.19   12.50
  12  -5   1    6.40    7.90
  12  -5   1    8.80    5.70
 -12   5  -1    5.10    8.00
 -12   5  -1   -7.20    6.60
  13  -5   1   46.90    8.40
  13  -5   1   69.29    9.30
 -13   5  -1   56.39   10.30
 -13   5  -1   62.59   11.10
  14  -5   1   18.40    9.00
  14  -5   1   35.70    8.50
 -14   5  -1   11.60    9.90
 -14   5  -1   21.20    8.40
  15  -5   1   13.20   13.30
  15  -5   1    6.90    8.90
 -15   5  -1    4.90    7.40
 -15   5  -1  -12.40   11.30
  16  -5   1   16.80   14.00
  16  -5   1   35.90    8.90
 -16   5  -1   35.00   10.70
 -16   5  -1   35.10   16.00
  14  -6  -1   23.70   19.40
  14  -6  -1   -0.60   14.60
 -14   6   1   13.30   23.70
 -14   6   1   14.20   12.10
  13  -6  -1   -3.20    9.50
  13  -6  -1    1.70   14.50
 -13   6   1    6.90    7.20
 -13   6   1    4.50   14.70
  12  -6  -1    6.60   11.40
  12  -6  -1    6.10   11.60
 -12   6   1   18.70    9.10
 -12   6   1   17.00    8.00
  11  -6  -1    2.60    7.40
  11  -6  -1   10.20    6.50
 -11   6   1   -3.40    7.00
 -11   6   1   11.00   10.40
  10  -6  -1   71.99   10.10
 -10   6   1   64.29    9.90
 -10   6   1   70.59   12.60
   9  -6  -1    3.90    6.80
   9  -6  -1    4.90    4.80
  -9   6   1    2.80    7.70
  -9   6   1   -5.60    5.60
   8  -6  -1    7.80    6.80
  -8   6   1   -2.20    6.60
  -8   6   1    8.80    5.70
   7  -6  -1   13.70    4.60
  -7   6   1   23.50    7.70
  -7   6   1   20.60    6.50
   6  -6  -1   36.90    7.10
   6  -6  -1   39.30    5.40
  -6   6   1   36.20    8.90
  -6   6   1   50.69    8.40
   5  -6  -1   96.09   10.30
   5  -6  -1   90.69    7.00
  -5   6   1  104.69   11.60
  -5   6   1   99.99   10.40
   4  -6  -1   31.70    7.00
  -4   6   1   14.60    6.30
  -4   6   1   19.90    5.90
   4   6  -1   30.40    5.80
  -3  -6   1   37.60    7.80
   3  -6  -1   44.80    7.70
  -3   6   1   27.60    6.00
  -3   6   1   22.00    7.10
   3   6  -1   26.90    6.30
  -2  -6   1    0.40    5.40
   2  -6  -1    3.00    4.70
  -2   6   1   -3.70    5.00
   2   6  -1    2.30    5.40
  -2   6   1   -0.20    3.90
  -1  -6   1   19.90    6.30
   1  -6  -1   23.50    6.70
   1   6  -1   27.90    6.30
  -1   6   1   32.80    7.20
  -1   6   1   17.50    5.20
   0  -6  -1   52.59    8.50
   0  -6   1   53.99    8.40
   0   6  -1   54.79    7.00
   0   6  -1   44.50    7.50
   0   6   1   43.60    7.40
   0   6   1   54.79    7.00
   1  -6   1   54.49    8.20
  -1  -6  -1   60.49    8.30
  -1   6  -1   51.79    7.00
   1   6   1   46.70    6.40
   1   6   1   54.29    7.80
  -1   6  -1   66.89    9.10
  -2  -6  -1   19.50    6.40
   2  -6   1   25.40    6.70
  -2   6  -1   24.10    7.00
   2   6   1   15.50    7.00
   2   6   1   13.20    4.70
  -2   6  -1    7.30    4.50
   3  -6   1   52.39    8.40
  -3  -6  -1   66.79    8.70
  -3   6  -1   51.49    7.40
   3   6   1   60.89    7.80
  -3   6  -1   42.90    8.40
   4  -6   1   11.10    5.30
   4  -6   1    0.90    4.90
   4   6   1    2.30    5.40
  -4   6  -1   -0.20    6.00
  -4   6  -1    5.00    4.90
   5  -6   1    8.90    5.40
   5  -6   1    7.40    4.00
  -5   6  -1   -1.50    5.60
  -5   6  -1    9.30    5.40
   6  -6   1    2.20    5.00
   6  -6   1   -0.20    5.20
  -6   6  -1   11.80    5.80
  -6   6  -1   23.30    7.60
   7  -6   1   31.00    6.00
   7  -6   1   20.30    6.40
  -7   6  -1   46.20    9.40
  -7   6  -1   37.90    7.80
   8  -6   1  130.49   10.90
   8  -6   1  135.59   12.40
  -8   6  -1  105.79   12.20
  -8   6  -1  130.49   14.20
   9  -6   1    8.80    6.20
   9  -6   1    4.50    6.80
  -9   6  -1   -5.90    6.20
  -9   6  -1    7.60   10.50
  10  -6   1   -0.70    5.80
  10  -6   1   -3.20   10.70
 -10   6  -1   -9.40    8.60
 -10   6  -1   -7.30    7.40
  11  -6   1    0.40   12.40
  11  -6   1    3.20    8.80
 -11   6  -1   -5.40   10.60
 -11   6  -1   -0.30    6.70
  12  -6   1    6.50   15.20
 -12   6  -1   10.60   15.50
  13  -6   1   -4.50   13.60
  13  -6   1   14.20   14.30
 -13   6  -1    5.10   15.60
 -13   6  -1    8.60    9.60
   9  -7  -1    4.80   11.50
  -9   7   1   -9.70   16.50
  -9   7   1  -10.80   10.30
   8  -7  -1    8.10    7.20
  -8   7   1   -0.40    8.70
  -8   7   1   -5.50    7.80
   7  -7  -1   92.89   12.20
  -7   7   1  107.19   12.40
  -7   7   1  103.79   16.20
   6  -7  -1   37.20    8.70
  -6   7   1   18.10    7.10
  -6   7   1   14.70   12.80
   5  -7  -1    7.10    7.60
  -5   7   1    6.10    7.00
  -5   7   1    3.50    6.00
   4  -7  -1   48.70    9.40
  -4   7   1   40.30   12.10
   3  -7  -1   56.29    9.50
  -3   7   1    9.00   10.10
   2  -7  -1   53.29    9.40
  -2  -7   1   63.49   10.30
  -2   7   1   40.00    9.40
  -1  -7   1   10.00    7.50
   1   7  -1    2.60   17.40
  -1   7   1    7.70    8.20
   0  -7   1   60.09    9.90
   0  -7  -1   41.50    8.70
   0   7  -1   18.30   13.50
   0   7   1   38.50   12.70
   1  -7   1    2.00    6.70
  -1  -7  -1    6.60    6.70
  -1   7  -1   -5.10    6.60
   1   7   1    2.60   14.90
  -2  -7  -1   44.00    8.80
   2  -7   1   48.30   10.70
  -2   7  -1   36.60    9.00
   3  -7   1   10.00   11.00
  -3   7  -1   12.80   10.90
   4  -7   1   15.30    8.50
  -4   7  -1   13.50    9.40
   5  -7   1   42.20   13.20
  -5   7  -1   44.20   17.10
  -5   7  -1   20.60    7.80
   6  -7   1   -2.10   12.60
  -6   7  -1   -2.70    6.50
  -6   7  -1  -12.00    8.40
   7  -7   1    8.60   12.00
  -7   7  -1   11.70   17.10
  -7   7  -1   -2.00    9.50
   8  -7   1    4.40   13.90
  -8   7  -1   11.60    8.20
  -8   7  -1   -6.60   19.40
 -22   0   2   36.10   10.30
  21   0  -2   -4.60   14.70
 -21   0   2    6.50    9.30
 -20   0   2   49.00    8.60
 -20   0   2   24.80    7.60
  20   0  -2   42.90   10.90
  19   0  -2   -6.10    6.30
 -19   0   2   -3.30    5.40
 -19   0   2   -7.90    6.10
 -18   0   2   27.80    7.40
 -18   0   2   28.40    6.70
  18   0  -2   14.60    6.00
 -17   0   2    0.90    4.20
  17   0  -2    2.80    4.80
 -17   0   2   -6.20    5.10
 -16   0   2  152.28   12.30
  16   0  -2  171.58   12.60
 -16   0   2  166.78   12.00
 -15   0   2    6.20    4.40
 -15   0   2   -0.20    4.30
  15   0  -2    3.40    4.30
 -15   0   2   -2.30    3.00
  14   0  -2  340.97   18.00
 -14   0   2  358.26   17.50
 -14   0   2  335.47   18.10
 -14   0   2  342.27   15.40
 -13   0   2    0.90    2.60
  13   0  -2   -4.40    4.40
 -13   0   2   -5.80    3.80
 -13   0   2   -0.70    3.70
  12   0  -2   10.00    3.70
 -12   0   2   12.70    3.90
 -12   0   2   15.90    4.10
 -12   0   2   20.60    3.10
 -11   0   2   -1.60    3.00
 -11   0   2    1.20    2.10
  11   0  -2   -0.80    2.90
 -11   0   2   -0.60    2.70
  10   0  -2 1495.85   53.89
 -10   0   2 1482.95   51.59
 -10   0   2 1567.24   54.19
 -10   0   2 1561.94   53.29
  -9   0   2   -4.80    2.60
  -9   0   2   -0.20    1.60
  -9   0   2   -5.80    3.30
  -8   0   2   21.40    2.50
   8   0  -2   18.80    2.20
  -8   0   2   23.60    3.70
  -8   0   2   18.20    3.30
  -7   0   2   -4.50    2.50
  -7   0   2    0.50    1.50
  -7   0   2    2.30    2.70
  -6   0   2  529.15   18.00
  -6   0   2  523.55   19.40
   6   0  -2  494.45   18.40
  -6   0   2  498.05   18.60
   5   0  -2    0.80    1.50
  -5   0   2    0.20    1.50
  -5   0   2    0.90    1.20
  -5   0   2    0.90    1.90
  -4   0   2 2473.55   81.59
  -4   0   2 2581.54   82.59
  -4   0   2 2599.94   81.99
   4   0  -2 2586.14   81.89
   4   0  -2 2416.26   82.39
  -3   0   2   -0.30    1.70
   3   0  -2   -0.20    1.00
  -3   0   2    0.00    0.90
   3   0  -2    0.40    1.30
  -2   0   2 3782.82  121.99
   2   0  -2 3722.73  122.39
  -2   0   2 3938.31  122.49
   0   0  -2  666.93   22.70
   0   0   2  651.43   22.50
   0   0   2  695.93   22.70
   0   0  -2  678.53   22.50
  -1   0  -2    0.90    1.40
  -1   0  -2   -1.90    1.50
  -1   0  -2    2.00    1.20
   1   0   2    1.90    1.30
   1   0   2    1.40    1.30
   1   0   2   -0.80    1.20
  -2   0  -2 5643.64  179.78
   2   0   2 5449.95  179.78
  -2   0  -2 5404.06  179.88
   2   0   2 5460.15  179.78
   2   0   2 5679.43  179.78
   2   0   2 5497.35  179.88
  -2   0  -2 5702.33  179.98
  -2   0  -2 5976.10  179.98
  -3   0  -2    3.00    2.20
   3   0   2   -0.30    1.70
   3   0   2   -2.60    1.90
  -3   0  -2    0.70    1.90
  -3   0  -2    0.90    1.90
   3   0   2   -1.60    1.90
   3   0   2   -4.90    1.80
  -3   0  -2   -0.20    1.60
   4   0   2  245.98   10.40
  -4   0  -2  230.88   10.20
  -4   0  -2  238.38   10.50
  -4   0  -2  233.48   10.00
  -4   0  -2  250.97   10.50
   4   0   2  241.48   10.00
  -5   0  -2    1.20    2.00
   5   0   2    2.50    2.50
   5   0   2    2.50    2.00
  -5   0  -2    2.50    2.40
  -6   0  -2  577.54   22.00
  -6   0  -2  580.84   22.00
  -6   0  -2  541.85   21.10
   6   0   2  566.64   21.90
   7   0   2    1.80    2.90
  -7   0  -2   -1.70    2.40
  -7   0  -2    0.90    2.60
  -7   0  -2    2.90    2.80
  -8   0  -2 1412.16   51.19
   8   0   2 1508.75   51.49
  -8   0  -2 1438.16   50.19
  -8   0  -2 1452.15   51.29
  -9   0  -2    1.10    2.90
   9   0   2   -0.30    2.80
  -9   0  -2   -5.20    2.80
  -9   0  -2   -0.70    3.20
 -10   0  -2  755.92   28.60
 -10   0  -2  752.72   29.80
 -10   0  -2  751.32   30.10
  10   0   2  725.53   29.80
 -11   0  -2   -8.50    4.10
 -11   0  -2    3.20    3.40
  11   0   2    2.90    3.50
 -11   0  -2   -6.80    3.10
 -12   0  -2   61.19    6.10
 -12   0  -2   59.09    6.80
 -12   0  -2   64.89    7.20
  12   0   2   54.39    6.80
 -13   0  -2   -4.10    4.50
  13   0   2    6.70    4.40
 -13   0  -2   -4.10    4.70
 -13   0  -2   -0.10    3.60
  14   0   2    4.20    4.30
 -14   0  -2    2.60    3.90
 -14   0  -2   -4.00    4.70
 -14   0  -2    3.10    4.30
 -15   0  -2    0.70    4.40
  15   0   2    0.30    4.30
 -15   0  -2   -2.70    5.20
 -15   0  -2    5.70    5.00
 -16   0  -2   43.90    8.00
  16   0   2   42.90    7.50
 -16   0  -2   50.09    7.80
 -17   0  -2    7.60    6.40
 -17   0  -2    0.80    5.50
  17   0   2   -7.70    5.60
 -18   0  -2   -2.70    6.50
 -18   0  -2   -4.00    6.10
  18   0   2    3.40    6.20
  19   0   2    4.40    8.40
 -19   0  -2  -10.00    7.70
 -19   0  -2   -3.10    6.30
 -20   0  -2    4.60    7.50
 -20   0  -2    0.00    6.30
 -21   0  -2  -10.40   10.80
 -22  -1   2   -8.30   10.80
  22  -1  -2    8.10   18.40
 -22   1   2   -3.00   21.40
 -22   1   2    3.30    9.10
 -21  -1   2   16.40    7.50
  21  -1  -2   26.60   11.30
 -21   1   2   10.40    7.70
 -21   1   2   20.00    8.70
  20  -1  -2   17.50    6.80
 -20  -1   2   13.70    6.80
 -20   1   2   14.40    6.60
 -20   1   2   24.90    8.70
  19  -1  -2   10.80    6.30
 -19  -1   2   27.90    7.00
 -19   1   2    5.50    6.50
 -19   1   2   31.00    8.30
  18  -1  -2   29.60    7.40
 -18  -1   2   27.00    7.40
 -18  -1   2   37.90    6.80
 -18   1   2   50.29    8.80
  18   1  -2   27.90    7.90
 -18   1   2   52.49    8.90
  17  -1  -2   19.20    6.10
 -17  -1   2   12.10    5.30
 -17  -1   2    9.10    4.70
 -17   1   2   28.60    7.10
  17   1  -2   18.80    5.80
 -17   1   2   22.50    5.60
 -16  -1   2   12.10    4.70
  16  -1  -2   10.60    5.50
 -16   1   2   10.30    4.70
 -16   1   2   16.60    5.90
 -16   1   2   15.30    5.90
  16   1  -2   16.90    5.40
 -15  -1   2   98.09    8.00
 -15  -1   2   96.79    9.00
  15  -1  -2   94.29    9.60
 -15   1   2  104.29   10.10
 -15   1   2   75.09    7.80
 -15   1   2   94.89    9.80
  15   1  -2   94.29    8.90
  14  -1  -2  105.79    9.40
 -14  -1   2   98.49    9.10
 -14  -1   2  105.89    8.20
 -14   1   2  105.69    9.10
 -14   1   2   88.39    7.80
 -14   1   2   94.39    9.10
  14   1  -2   79.09    8.20
 -13  -1   2 1100.69   41.10
 -13  -1   2 1077.79   39.50
  13  -1  -2  990.80   41.30
 -13   1   2 1089.69   42.30
 -13   1   2 1013.80   39.60
  13   1  -2 1122.89   41.10
 -13   1   2 1062.19   41.50
  12  -1  -2   24.70    4.90
 -12  -1   2   19.20    3.60
 -12  -1   2   20.50    4.70
  12   1  -2   23.70    4.60
 -12   1   2   25.10    4.50
 -12   1   2   33.30    5.50
 -12   1   2   19.10    4.90
 -11  -1   2  464.95   19.00
  11  -1  -2  455.95   20.70
 -11  -1   2  472.55   20.20
 -11   1   2  493.45   21.50
 -11   1   2  464.35   20.70
 -11   1   2  446.56   19.60
  11   1  -2  472.25   20.20
 -10  -1   2    0.90    2.10
  10  -1  -2   -2.60    3.00
 -10  -1   2   -1.00    2.80
 -10   1   2    1.60    2.40
 -10   1   2    2.00    3.40
  10   1  -2    4.80    3.10
 -10   1   2   -0.60    3.20
  -9  -1   2  381.86   15.20
   9  -1  -2  375.16   17.10
  -9  -1   2  405.36   16.50
  -9   1   2  366.96   16.60
  -9   1   2  392.26   16.40
  -9   1   2  371.26   17.10
  -8  -1   2  212.18   10.50
   8  -1  -2  215.68   11.40
  -8  -1   2  223.78    9.60
  -8   1   2  233.18   11.40
  -8   1   2  222.18   10.80
  -8   1   2  242.88   11.80
  -7  -1   2  156.78    8.10
  -7  -1   2  159.28    7.20
  -7   1   2  160.28    8.60
  -7   1   2  169.48    9.00
  -7   1   2  171.98    8.60
   7   1  -2  163.98    7.20
  -6  -1   2  564.94   20.50
  -6  -1   2  606.64   21.70
   6   1  -2  594.14   20.50
  -6   1   2  579.74   22.10
  -6   1   2  605.04   22.50
  -6   1   2  622.44   22.70
  -5  -1   2  249.68    9.70
  -5  -1   2  233.98    8.70
   5  -1  -2  217.78   10.10
  -5   1   2  251.27   10.60
  -5   1   2  243.48   10.50
  -5   1   2  239.58   10.70
   5   1  -2  227.78    8.60
  -4  -1   2   86.99    4.50
   4  -1  -2   76.19    4.60
  -4   1   2   91.19    5.40
  -4   1   2   85.59    5.00
   4   1  -2   81.19    4.20
  -4   1   2   85.69    5.20
   3  -1  -2  143.99    6.50
  -3  -1   2  147.49    5.50
  -3  -1   2  156.88    6.30
   3  -1  -2  149.19    6.80
  -3   1   2  148.99    6.60
   3   1  -2  145.99    6.10
  -3   1   2  149.09    7.00
   3   1  -2  151.98    5.60
  -3   1   2  151.48    7.10
  -2  -1   2   57.49    2.40
   2  -1  -2   63.09    3.70
  -2  -1   2   60.19    3.20
   2  -1  -2   55.69    3.10
  -2  -1   2   61.89    3.00
  -2   1   2   63.89    4.00
   2   1  -2   59.69    3.60
   2   1  -2   63.09    3.20
   2   1  -2   62.69    3.20
  -2   1   2   62.69    3.40
  -1  -1   2  702.93   24.90
   1  -1  -2  750.12   25.20
  -1  -1   2  718.33   24.30
   1  -1  -2  712.03   24.30
  -1  -1   2  719.23   25.00
  -1  -1   2  772.02   24.80
   1   1  -2  750.72   25.00
   1   1  -2  759.72   25.10
  -1   1   2  729.73   24.40
   1   1  -2  722.93   24.70
  -1   1   2  728.43   25.30
   1   1  -2  762.92   24.40
   0  -1   2   75.09    3.90
   0  -1   2   71.69    3.80
   0  -1   2   78.29    4.20
   0  -1   2   73.19    3.70
   0  -1  -2   70.49    3.80
   0   1  -2   76.29    3.90
   0   1   2   70.89    3.10
   0   1  -2   79.39    4.30
   0   1   2   75.49    3.90
   0   1  -2   73.19    3.90
   0   1  -2   75.19    3.80
   1  -1   2 3760.12  116.89
   1  -1   2 3680.43  116.49
   1  -1   2 3667.23  117.19
   1  -1   2 3461.35  116.59
  -1  -1  -2 3663.23  116.49
   1  -1   2 3643.14  116.79
  -1   1  -2 3608.44  116.39
   1   1   2 3736.13  116.49
  -1   1  -2 3703.93  117.29
   1   1   2 3307.07  118.29
  -1   1  -2 3463.15  116.69
  -1   1  -2 3659.93  116.79
   2  -1   2   66.59    4.30
  -2  -1  -2   76.99    4.00
  -2  -1  -2   78.19    3.60
   2  -1   2   71.79    4.60
   2  -1   2   74.09    4.80
   2  -1   2   76.49    4.40
   2  -1   2   68.99    3.90
  -2   1  -2   71.69    4.50
   2   1   2   73.09    3.40
  -2   1  -2   77.19    4.90
   2   1   2   73.19    3.90
   2   1   2   76.19    3.50
   2   1   2   66.59    4.00
  -2   1  -2   65.89    4.30
  -2   1  -2   72.39    4.70
   3  -1   2 2899.41   99.59
  -3  -1  -2 2942.11   98.39
   3  -1   2 2929.11   99.59
  -3  -1  -2 3041.50   98.49
  -3   1  -2 3043.40   99.79
   3   1   2 3030.20   98.39
   3   1   2 3270.07   99.09
  -3   1  -2 3134.59   99.89
  -3   1  -2 3058.09   99.99
   3   1   2 3017.60   98.79
   3   1   2 3127.99   98.49
   4  -1   2  653.53   23.40
  -4  -1  -2  592.44   21.90
  -4  -1  -2  669.73   22.20
  -4  -1  -2  589.84   21.90
   4   1   2  575.94   21.90
   4   1   2  615.54   22.10
  -4   1  -2  632.94   23.50
   4   1   2  656.83   22.20
  -4   1  -2  639.74   23.50
  -4   1  -2  623.44   23.40
  -5  -1  -2  243.88   11.00
  -5  -1  -2  284.27   11.40
  -5  -1  -2  264.47   10.80
   5  -1   2  274.47   12.30
  -5   1  -2  263.07   12.20
   5   1   2  273.27   10.90
  -5   1  -2  252.87   12.00
  -5   1  -2  265.27   12.40
   5   1   2  290.97   11.40
   6  -1   2  440.16   18.20
  -6  -1  -2  438.86   17.00
  -6  -1  -2  416.96   16.30
  -6   1  -2  445.46   18.40
  -6   1  -2  436.46   18.10
   6   1   2  457.65   17.10
  -6   1  -2  418.96   18.10
   6   1   2  424.96   16.40
  -7  -1  -2  892.01   32.10
  -7  -1  -2  921.81   33.20
   7  -1   2  911.81   34.30
  -7   1  -2  910.51   34.10
  -7   1  -2  945.41   34.70
   7   1   2  926.51   33.20
  -7   1  -2  928.11   34.50
  -8  -1  -2  162.38    8.30
  -8  -1  -2  161.98    9.10
   8  -1   2  165.58   10.10
  -8   1  -2  168.58    9.70
  -8   1  -2  169.18   10.30
   8   1   2  173.18    9.30
  -8   1  -2  166.88   10.30
  -9  -1  -2  191.98   10.60
   9  -1   2  199.48   11.70
  -9  -1  -2  206.68    9.90
  -9   1  -2  204.38   11.90
  -9   1  -2  188.58   10.90
  -9   1  -2  188.48   11.60
   9   1   2  188.28   10.60
 -10  -1  -2   11.20    2.80
 -10  -1  -2    7.30    3.50
  10  -1   2   15.90    4.10
  10   1   2   10.00    3.40
 -10   1  -2    4.80    3.70
 -10   1  -2   12.20    4.10
 -10   1  -2   14.60    4.60
  11  -1   2  227.88   13.60
 -11  -1  -2  209.98   11.30
 -11  -1  -2  255.47   13.30
 -11   1  -2  271.17   14.70
 -11   1  -2  256.97   14.60
 -11   1  -2  236.78   13.20
  11   1   2  219.38   12.60
 -12  -1  -2   64.39    5.50
  12  -1   2   74.09    7.60
 -12  -1  -2   71.99    7.40
 -12   1  -2   48.30    6.80
  12   1   2   60.89    6.80
 -12   1  -2   66.59    7.30
 -12   1  -2   51.19    7.70
  13  -1   2  176.08   12.40
 -13  -1  -2  181.18   12.10
 -13  -1  -2  163.68    9.60
 -13   1  -2  195.78   13.30
 -13   1  -2  195.78   12.10
 -13   1  -2  178.08   12.70
  13   1   2  162.48   11.50
 -14  -1  -2    6.60    4.80
  14  -1   2   -2.40    4.40
 -14   1  -2    7.00    5.60
 -14   1  -2    4.10    4.70
  14   1   2    7.00    4.50
 -14   1  -2    3.40    5.00
 -15  -1  -2   20.50    5.70
  15  -1   2   26.10    6.30
 -15   1  -2   25.10    7.00
 -15   1  -2   17.70    5.70
 -15   1  -2   34.90    7.20
  15   1   2   10.90    4.70
 -16  -1  -2    2.70    5.20
  16  -1   2   -0.50    4.90
  16   1   2   -0.40    4.50
 -16   1  -2    7.90    5.60
 -16   1  -2    7.20    5.80
 -16   1  -2    7.00    5.20
 -17  -1  -2   30.60    7.40
  17  -1   2   42.30    8.00
 -17   1  -2   24.50    7.40
 -18  -1  -2   -3.40    6.20
  18  -1   2    1.20    6.60
 -18   1  -2   -6.60    6.60
 -18   1  -2    8.60    7.50
 -19  -1  -2    8.60    7.80
  19  -1   2    4.80    7.40
 -19   1  -2   12.10    8.30
 -19   1  -2   14.20    7.50
  20  -1   2   10.20   10.50
 -20  -1  -2   -7.90   10.40
 -20   1  -2   19.80    9.40
 -20   1  -2    3.60    7.90
  21  -1   2   24.70   22.70
 -21  -1  -2   10.60   12.30
 -21   1  -2   11.20    9.50
 -21   1  -2    6.60   11.00
 -22  -2   2    6.70   14.80
  22  -2  -2   -8.00   10.50
 -22   2   2   -6.30    8.90
 -22   2   2    1.50   12.20
 -21  -2   2   14.00   15.70
  21  -2  -2    2.30   10.30
 -21   2   2   15.10    9.20
 -21   2   2   14.30    8.70
 -20  -2   2    1.30    9.70
  20  -2  -2    6.10    6.40
 -20   2   2    7.20    7.20
 -20   2   2    9.20    8.20
 -19  -2   2   10.90    6.30
 -19   2   2    7.90    8.00
 -19   2   2   12.40    7.60
 -18  -2   2   26.90    6.70
  18  -2  -2   20.50    7.30
 -18   2   2   34.50    8.30
 -18   2   2   31.30    8.10
 -18   2   2   21.50    7.50
  17  -2  -2    2.40    5.10
 -17  -2   2    0.90    4.50
 -17   2   2    6.00    6.00
 -17   2   2   18.10    6.40
 -17   2   2    2.50    6.40
 -16  -2   2  207.58   13.20
  16  -2  -2  230.78   15.50
 -16   2   2  192.28   14.10
 -16   2   2  198.68   14.90
 -16   2   2  224.98   15.40
  15  -2  -2   47.40    7.60
 -15  -2   2   57.29    6.90
 -15   2   2   56.19    7.50
 -15   2   2   57.39    8.30
 -15   2   2   50.29    8.00
  14  -2  -2  132.69   11.30
 -14  -2   2  133.69    9.70
 -14   2   2  167.48   12.60
  14   2  -2  143.49    9.90
 -14   2   2  134.69   10.80
 -14   2   2  129.09   11.40
  13  -2  -2   10.90    4.80
 -13  -2   2   18.60    4.20
 -13   2   2    5.60    5.20
  13   2  -2   11.60    3.90
  12  -2  -2  540.75   24.40
 -12  -2   2  539.65   22.60
 -12   2   2  563.94   25.00
  12   2  -2  546.85   22.70
 -12   2   2  519.45   23.90
 -12   2   2  513.55   24.50
 -11  -2   2  163.98    9.60
  11  -2  -2  182.58   11.60
 -11   2   2  178.38   11.60
 -11   2   2  167.38   11.40
  11   2  -2  170.28    9.70
 -11   2   2  167.18   11.20
 -10  -2   2  321.67   14.50
  10  -2  -2  322.77   16.20
 -10   2   2  326.37   16.20
 -10   2   2  339.57   16.60
 -10   2   2  324.37   16.40
  10   2  -2  335.57   14.70
   9  -2  -2    8.10    3.40
  -9  -2   2    3.20    2.20
  -9   2   2    3.00    3.20
  -9   2   2    5.60    3.60
  -9   2   2    5.10    3.40
   8  -2  -2  268.97   13.30
  -8  -2   2  295.17   12.10
  -8   2   2  280.27   14.00
   8   2  -2  263.17   10.80
  -8   2   2  287.07   13.90
  -8   2   2  274.97   13.70
   7  -2  -2   -0.70    2.40
  -7  -2   2    4.20    1.80
  -7   2   2    5.40    2.90
   7   2  -2    2.70    1.20
  -7   2   2    2.20    3.10
  -7   2   2    3.40    2.90
  -6  -2   2  320.67   11.80
   6  -2  -2  303.67   13.40
   6   2  -2  247.88   11.20
  -6   2   2  310.67   14.10
  -6   2   2  289.57   13.90
  -6   2   2  308.67   13.50
  -5  -2   2    1.10    1.40
   5  -2  -2    2.50    2.00
   5  -2  -2    6.60    2.40
  -5   2   2   -1.90    2.20
   5   2  -2   -0.40    1.10
   5   2  -2    1.60    1.00
  -5   2   2    2.40    3.00
  -5   2   2    5.10    3.00
   4  -2  -2  342.77   14.70
  -4  -2   2  391.06   13.80
   4  -2  -2  363.96   15.60
   4  -2  -2  401.16   15.20
   4   2  -2  383.76   13.30
  -4   2   2  379.26   16.30
   4   2  -2  409.16   14.20
  -4   2   2  375.66   16.00
  -4   2   2  411.86   15.40
   3  -2  -2   -3.80    2.70
  -3  -2   2    0.90    1.20
   3  -2  -2    0.90    1.80
   3  -2  -2    0.80    1.30
  -3  -2   2    0.80    1.20
   3   2  -2   -1.80    1.10
  -3   2   2    5.10    2.90
  -3   2   2    0.40    1.70
  -3   2   2    1.50    2.60
   3   2  -2    1.40    1.40
   2  -2  -2  371.16   13.60
   2  -2  -2  374.36   13.80
   2  -2  -2  373.16   15.10
  -2  -2   2  389.96   15.20
  -2  -2   2  346.17   13.20
  -2  -2   2  356.66   14.10
  -2  -2   2  356.76   13.40
  -2   2   2  366.46   15.30
  -2   2   2  389.16   13.90
   2   2  -2  385.06   13.50
  -2   2   2  363.16   15.10
   2   2  -2  393.16   14.60
  -1  -2   2   24.00    3.50
  -1  -2   2   29.40    2.40
   1  -2  -2   30.00    3.70
   1  -2  -2   30.20    2.10
  -1  -2   2   30.50    2.50
  -1  -2   2   25.50    2.30
   1   2  -2   30.60    3.30
   1   2  -2   28.00    2.60
  -1   2   2   26.90    2.10
  -1   2   2   28.90    3.40
   0  -2  -2  212.48    9.70
   0  -2   2  207.78    9.60
   0  -2   2  218.28    8.70
   0  -2   2  203.98    8.70
   0  -2   2  202.58    8.80
   0   2   2  205.38    9.30
   0   2  -2  207.28    9.00
   0   2  -2  211.48    9.90
   1  -2   2   95.39    5.80
   1  -2   2  104.29    5.50
   1  -2   2   96.09    5.40
  -1  -2  -2   99.79    5.90
  -1   2  -2   94.29    5.60
  -1   2  -2   91.09    6.30
   2  -2   2  118.39    6.70
   2  -2   2  129.49    6.60
  -2  -2  -2  138.99    7.20
   2  -2   2  121.59    6.60
  -2   2  -2  109.99    6.80
  -2   2  -2  123.69    7.60
  -2   2  -2  122.29    6.80
  -3  -2  -2  684.33   25.30
   3  -2   2  692.83   25.40
   3  -2   2  695.83   25.50
   3  -2   2  662.03   25.30
  -3   2  -2  696.43   26.50
  -3   2  -2  698.23   25.60
  -3   2  -2  695.43   25.80
   4  -2   2 2329.57   77.69
   4  -2   2 2255.07   76.89
   4   2   2 2209.78   77.89
  -4   2  -2 2357.86   77.89
  -4   2  -2 2392.16   78.79
  -4   2  -2 2320.47   77.99
   5  -2   2  946.71   34.80
   5  -2   2  922.41   34.00
  -5  -2  -2  968.60   32.30
  -5   2  -2  973.80   35.10
   5   2   2  938.31   32.20
  -5   2  -2  959.20   35.50
  -5   2  -2  950.50   35.70
   6  -2   2 1128.89   39.90
  -6  -2  -2 1087.39   37.20
   6  -2   2 1058.89   38.60
  -6   2  -2 1110.89   40.60
   6   2   2 1107.69   37.20
  -6   2  -2 1050.99   39.70
  -6   2  -2 1063.59   40.00
  -7  -2  -2  439.76   17.60
   7  -2   2  465.15   19.00
   7  -2   2  452.25   20.00
  -7   2  -2  487.85   20.60
  -7   2  -2  461.05   20.50
  -7   2  -2  444.66   20.30
   7   2   2  462.05   17.80
   8  -2   2  242.28   13.00
  -8  -2  -2  221.78   10.90
   8   2   2  247.58   11.20
  -8   2  -2  257.67   13.60
  -8   2  -2  238.68   13.30
  -8   2  -2  233.68   13.30
  -9  -2  -2   29.50    3.90
   9  -2   2   17.10    4.80
   9   2   2   24.30    3.70
  -9   2  -2   20.50    5.20
  -9   2  -2   25.90    5.70
  -9   2  -2   29.60    5.20
  10  -2   2  444.96   21.40
 -10  -2  -2  451.75   19.40
 -10   2  -2  452.55   22.10
 -10   2  -2  474.35   22.30
  10   2   2  480.65   19.70
 -10   2  -2  478.85   22.10
  11  -2   2   96.09    8.70
 -11  -2  -2   92.29    7.20
  11   2   2   96.19    7.40
 -11   2  -2   84.09    8.70
 -11   2  -2  100.79    9.20
 -11   2  -2   96.39    9.70
 -12  -2  -2   -2.40    3.50
  12  -2   2    2.20    4.00
 -12   2  -2   11.00    5.20
 -12   2  -2    6.10    4.70
  12   2   2    9.90    3.80
 -12   2  -2    4.70    5.00
  13  -2   2   13.60    5.30
 -13  -2  -2   13.10    4.20
 -13   2  -2    6.20    4.70
 -13   2  -2    4.00    4.90
 -13   2  -2   22.20    6.80
 -14  -2  -2   28.00    5.50
  14  -2   2   35.90    6.70
 -14   2  -2   28.70    6.70
 -14   2  -2   34.70    7.60
 -14   2  -2   32.30    7.20
 -15  -2  -2   37.90    6.30
  15  -2   2   47.10    8.20
 -15   2  -2   48.00    9.00
 -15   2  -2   54.49    8.50
 -15   2  -2   51.29    8.80
 -16  -2  -2   22.30    6.20
  16  -2   2   14.50    6.80
 -16   2  -2    8.30    6.30
 -16   2  -2   19.10    7.50
 -16   2  -2   18.40    6.90
  17  -2   2    1.20    5.70
 -17  -2  -2    0.60    4.70
 -17   2  -2   10.60    6.80
 -17   2  -2    2.10    6.80
  18  -2   2   77.59   10.90
 -18  -2  -2   67.89    9.50
 -18   2  -2   80.89   11.30
 -18   2  -2  103.19   12.70
 -18   2  -2   91.49   13.60
  19  -2   2   33.20   10.70
 -19  -2  -2    9.00    7.20
 -19   2  -2   19.10    8.30
 -19   2  -2   15.90   12.40
  20  -2   2   19.70   17.60
 -20   2  -2   34.10   10.30
 -20   2  -2   23.40   10.60
 -21  -3   2   -7.00   15.80
  21  -3  -2   -1.40    8.10
 -21   3   2   10.00    8.60
 -21   3   2   -6.80   10.00
 -20  -3   2   15.60   14.90
  20  -3  -2    2.80    8.00
 -20   3   2    5.80    8.00
 -20   3   2   15.90    9.60
 -19  -3   2   50.09   10.20
  19  -3  -2   43.90    9.20
 -19   3   2   48.20    9.90
 -19   3   2   49.60   10.50
 -19   3   2   27.50   12.60
 -18  -3   2   24.40    6.30
  18  -3  -2   43.60    8.60
 -18   3   2   34.00    8.70
 -18   3   2   48.00   13.30
 -18   3   2   39.70    9.30
 -17  -3   2   70.89    8.10
  17  -3  -2   99.49   11.30
 -17   3   2  103.69   11.90
 -17   3   2   85.79   11.30
 -17   3   2   74.19   10.70
  16  -3  -2   53.89    8.30
 -16  -3   2   57.99    6.80
 -16   3   2   51.49    8.40
 -16   3   2   61.99   10.00
 -16   3   2   59.89    9.30
  15  -3  -2   51.79    8.20
 -15  -3   2   58.99    6.50
 -15   3   2   61.89    9.60
 -15   3   2   66.39    9.10
 -15   3   2   40.30    8.00
  14  -3  -2   10.00    5.50
 -14   3   2    9.20    6.20
 -14   3   2   18.10    6.30
 -14   3   2   10.80    5.30
 -13  -3   2   45.20    5.20
  13  -3  -2   52.99    7.40
 -13   3   2   55.29    8.00
 -13   3   2   47.60    7.40
 -13   3   2   48.50    7.70
  12  -3  -2   24.30    5.70
 -12  -3   2   24.50    3.90
 -12   3   2   21.40    5.80
 -12   3   2   26.90    6.80
 -12   3   2   24.40    6.10
  11  -3  -2   38.50    6.00
 -11  -3   2   50.59    4.70
 -11   3   2   55.19    7.10
 -11   3   2   50.99    6.90
 -11   3   2   49.30    7.50
 -10  -3   2   27.00    3.50
  10  -3  -2   28.00    5.20
  10  -3  -2   25.00    5.30
 -10   3   2   29.10    6.10
 -10   3   2   32.20    6.10
 -10   3   2   27.20    5.50
  10   3  -2   20.30    3.40
   9  -3  -2  294.87   14.90
  -9  -3   2  298.07   12.30
   9  -3  -2  294.07   15.10
   9   3  -2  293.87   12.30
  -9   3   2  265.67   15.60
  -9   3   2  275.77   15.90
  -9   3   2  299.47   15.40
   8  -3  -2   75.29    7.10
  -8  -3   2   83.99    4.80
   8  -3  -2   79.09    6.70
   8   3  -2   83.39    4.90
  -8   3   2   73.19    6.80
  -8   3   2   85.49    8.00
  -8   3   2   89.69    8.00
  -7  -3   2  197.48    8.40
   7  -3  -2  189.68   11.10
   7  -3  -2  203.68   11.00
  -7   3   2  209.98   12.40
  -7   3   2  205.08   12.40
   7   3  -2  197.08    8.20
   7   3  -2  197.28    8.40
  -7   3   2  215.68   11.30
   6  -3  -2   90.99    7.30
  -6  -3   2   91.59    4.60
   6  -3  -2   91.49    6.50
   6   3  -2  100.59    5.40
  -6   3   2   97.89    8.00
   6   3  -2   88.99    4.60
  -6   3   2   98.89    6.80
  -6   3   2   99.89    7.70
   5  -3  -2   93.29    6.60
   5  -3  -2  110.49    7.00
  -5  -3   2  126.89    5.10
   5  -3  -2  111.69    7.90
   5   3  -2  120.79    6.30
  -5   3   2  130.39    8.70
   5   3  -2  120.69    5.60
  -5   3   2  108.79    7.10
  -5   3   2  109.49    8.40
   4  -3  -2   45.50    3.90
   4  -3  -2   50.79    4.40
  -4  -3   2   53.39    2.80
   4  -3  -2   49.99    5.20
   4   3  -2   51.89    4.20
   4   3  -2   54.99    3.50
  -4   3   2   49.99    5.80
  -4   3   2   49.70    5.40
  -4   3   2   49.30    4.40
   3  -3  -2   22.40    2.70
   3  -3  -2   18.00    2.40
   3  -3  -2   20.50    3.90
  -3  -3   2   17.30    1.80
  -3  -3   2   19.70    1.80
  -3  -3   2   17.60    3.60
  -3   3   2   20.30    2.60
   3   3  -2   19.20    3.00
   3   3  -2   21.90    2.40
  -3   3   2   21.40    3.70
  -3   3   2   23.40    4.30
  -2  -3   2  162.58    9.60
   2  -3  -2  164.48    9.40
   2  -3  -2  163.28    7.20
   2  -3  -2  148.99    7.00
  -2  -3   2  149.79    6.60
   2   3  -2  164.18    8.80
  -2   3   2  162.78    7.30
  -2   3   2  178.68   10.10
  -2   3   2  151.18    8.90
   2   3  -2  168.38    7.80
  -1  -3   2  203.78    8.50
  -1  -3   2  192.68   10.50
   1  -3  -2  214.58   10.90
   1  -3  -2  189.48    7.80
  -1  -3   2  201.58    8.40
   1  -3  -2  194.18    8.00
   1   3  -2  209.08   10.60
   1   3  -2  206.88    9.50
  -1   3   2  206.98    8.10
  -1   3   2  209.78   11.10
  -1   3   2  211.88   10.50
   0  -3   2   -1.10    3.00
   0  -3  -2    1.50    2.80
   0  -3   2    2.40    1.70
   0   3  -2   -1.80    2.00
   0   3   2    1.00    2.50
   0   3  -2    6.60    2.90
   1  -3   2  120.69    6.60
  -1  -3  -2  128.59    8.00
   1  -3   2  123.39    8.10
   1  -3   2  127.39    6.70
  -1   3  -2  126.89    7.50
   1   3   2  125.09    7.60
  -1   3  -2  133.89    8.40
   1   3   2  123.09    7.30
   2  -3   2   14.20    2.90
  -2  -3  -2   13.80    3.70
   2  -3   2   12.30    3.40
   2  -3   2   11.50    2.60
  -2   3  -2    9.10    2.70
   2   3   2   15.80    2.80
   2   3   2   13.40    2.60
  -2   3  -2   14.20    4.00
   3  -3   2   11.30    3.40
   3  -3   2    3.90    2.50
  -3  -3  -2   11.40    3.40
   3  -3   2    9.40    2.80
  -3   3  -2   20.00    4.10
  -3   3  -2   15.90    3.70
   4  -3   2    7.90    3.30
   4  -3   2    4.70    2.90
  -4   3  -2    4.60    2.90
  -4   3  -2    4.10    3.40
  -4   3  -2    3.90    3.20
   5  -3   2    0.90    2.60
   5  -3   2    3.90    2.70
  -5   3  -2   16.90    4.90
  -5   3  -2    1.90    3.30
  -5   3  -2    3.10    2.80
   6  -3   2  142.29    9.40
   6  -3   2  148.69    9.60
  -6   3  -2  167.08   11.20
  -6   3  -2  139.89    9.90
  -6   3  -2  155.78    9.90
   7  -3   2  924.51   34.70
   7  -3   2  884.51   33.90
  -7   3  -2  928.31   36.40
  -7   3  -2  910.01   34.80
   7   3   2  760.22   31.70
  -7   3  -2  901.41   35.60
   8  -3   2  828.82   33.80
   8  -3   2  860.71   33.10
  -8   3  -2  833.32   34.60
  -8   3  -2  873.21   35.50
  -8   3  -2  852.31   34.30
   9  -3   2   69.89    7.40
   9  -3   2   66.49    6.80
  -9   3  -2   63.49    7.30
  -9   3  -2   53.59    7.70
  -9   3  -2   61.39    7.80
  10  -3   2   47.30    6.30
  10  -3   2   38.40    6.20
 -10   3  -2   50.39    7.50
 -10   3  -2   42.30    6.80
 -10   3  -2   43.80    7.00
  11  -3   2    4.90    4.00
  11  -3   2    5.70    4.60
 -11   3  -2   -2.40    4.40
 -11   3  -2   -4.10    5.30
 -11   3  -2   11.20    5.80
  12  -3   2   15.30    4.90
  12  -3   2   13.40    5.30
 -12   3  -2   24.30    6.60
 -12   3  -2   16.40    6.00
 -12   3  -2   20.10    6.60
  13  -3   2  155.98   11.30
  13  -3   2  124.29   11.50
 -13   3  -2  140.29   13.00
 -13   3  -2  165.68   14.00
 -13   3  -2  140.09   12.40
  14  -3   2    8.00    4.90
 -14   3  -2   -7.70    6.20
 -14   3  -2   -0.10    5.80
 -14   3  -2    0.90    5.50
  15  -3   2   44.90    7.10
  15  -3   2   24.70    6.90
 -15   3  -2   34.30    8.70
 -15   3  -2   35.30    8.00
 -15   3  -2   34.40    8.70
  16  -3   2   -1.70    4.70
  16  -3   2    7.70    7.60
 -16   3  -2   -2.90    7.60
 -16   3  -2   10.10    8.10
 -16   3  -2    8.50   12.80
  17  -3   2   -4.60    7.70
  17  -3   2    5.10    6.60
 -17   3  -2    2.80    8.30
 -17   3  -2   -8.60   13.30
 -17   3  -2    2.00   10.70
  18  -3   2   16.40    8.10
 -18   3  -2   47.00   11.20
 -18   3  -2   16.50    9.70
 -18   3  -2   39.20   13.50
  19  -3   2   -6.30   15.50
 -19   3  -2   24.40   16.60
 -19   3  -2   -3.70    9.00
 -19   3  -2   -2.50   18.80
  19  -4  -2    7.30   11.30
  19  -4  -2    4.20    9.30
 -19   4   2   -8.40   10.00
 -19   4   2    3.50   18.50
 -19   4   2  -23.10   27.30
  18  -4  -2    1.30    9.20
  18  -4  -2   -5.20    7.00
 -18   4   2   -4.50   19.90
 -18   4   2   18.30    9.10
 -18   4   2    0.50   13.40
  17  -4  -2   27.30    8.50
  17  -4  -2   13.90    7.30
 -17   4   2   27.60    9.50
 -17   4   2   -2.30    8.00
 -17   4   2   17.10    8.30
  16  -4  -2   -5.00    7.70
  16  -4  -2   29.90    7.60
 -16   4   2   15.20    7.30
 -16   4   2    7.30    7.20
 -16   4   2    9.20    7.30
  15  -4  -2   97.19   10.60
  15  -4  -2  110.69   11.20
 -15   4   2   93.69   11.20
 -15   4   2   88.69   11.70
 -15   4   2  101.79   12.10
  14  -4  -2   31.70    7.30
 -14   4   2   14.30    6.70
 -14   4   2   13.20    6.00
 -14   4   2    5.20    6.70
  13  -4  -2   34.10    6.50
  13  -4  -2   31.20    6.90
 -13   4   2   36.60    6.80
 -13   4   2   23.80    7.20
 -13   4   2   22.70    6.90
 -12  -4   2   50.89    4.50
  12  -4  -2   51.39    8.00
  12  -4  -2   69.69    8.30
 -12   4   2   72.99    9.10
 -12   4   2   66.39    8.40
 -12   4   2   59.59    9.40
  11  -4  -2    7.00    5.10
 -11   4   2   -1.80    5.10
 -11   4   2    4.80    4.90
 -11   4   2    4.30    5.20
  10  -4  -2   98.79    8.90
  10  -4  -2   88.49    9.00
 -10   4   2  120.49   11.10
 -10   4   2  106.79   10.20
 -10   4   2  105.49    9.30
   9  -4  -2    1.30    3.40
   9  -4  -2   -2.70    4.90
  -9   4   2   -3.20    4.70
  -9   4   2    2.40    5.00
  -9   4   2   -0.30    3.60
   8  -4  -2   28.20    5.60
   8  -4  -2   33.10    5.20
   8   4  -2   25.80    3.10
  -8   4   2   44.00    7.60
  -8   4   2   27.60    5.00
  -8   4   2   34.00    6.10
   7  -4  -2    8.90    4.30
   7  -4  -2    0.70    3.00
   7   4  -2    6.10    2.30
  -7   4   2    5.50    4.80
  -7   4   2    6.30    3.80
  -7   4   2    4.70    4.10
   7   4  -2    3.60    1.70
   6  -4  -2   63.59    6.80
   6  -4  -2   61.19    5.80
  -6   4   2   53.59    7.20
  -6   4   2   52.09    6.60
   6   4  -2   52.49    4.80
   6   4  -2   58.89    4.20
  -6   4   2   51.59    5.50
   5  -4  -2   30.60    5.70
   5  -4  -2   21.60    3.60
   5   4  -2   17.30    3.20
   5   4  -2   19.60    2.70
  -5   4   2   17.00    4.60
  -5   4   2   19.10    5.20
  -5   4   2   18.70    3.50
  -4  -4   2  173.08   11.30
   4  -4  -2  173.18    9.10
   4  -4  -2  178.98   11.50
  -4   4   2  184.28   12.10
  -4   4   2  172.18   11.30
  -4   4   2  196.48    9.60
   4   4  -2  172.08    8.70
   4   4  -2  182.18   10.00
   3  -4  -2   42.20    6.00
  -3  -4   2   46.40    5.80
   3  -4  -2   41.20    3.90
  -3   4   2   31.50    5.10
   3   4  -2   44.40    4.10
  -3   4   2   41.20    3.90
   3   4  -2   48.20    4.90
   2  -4  -2   50.39    5.90
  -2  -4   2   48.90    6.30
  -2  -4   2   50.69    3.10
   2  -4  -2   51.89    3.70
  -2   4   2   42.20    5.80
  -2   4   2   59.19    6.10
   2   4  -2   52.69    5.60
   2   4  -2   58.49    4.80
   1  -4  -2    6.50    3.60
  -1  -4   2    8.00    3.50
  -1  -4   2   10.30    2.10
   1   4  -2   13.10    3.70
   1   4  -2   18.00    3.40
  -1   4   2   15.10    3.90
  -1   4   2    6.60    3.80
   0  -4   2   39.40    5.80
   0  -4   2   37.80    3.40
   0  -4  -2   32.90    5.10
   0   4   2   43.50    5.70
   0   4  -2   35.10    4.40
   0   4  -2   41.50    5.50
   0   4   2   33.40    4.40
   1  -4   2    1.10    2.10
   1  -4   2    5.20    3.70
  -1  -4  -2    6.10    3.70
  -1   4  -2    2.10    2.80
   1   4   2    2.20    3.10
  -1   4  -2    5.60    3.90
   1   4   2    2.30    2.70
   2  -4   2   21.40    4.40
   2  -4   2   26.60    3.50
  -2  -4  -2   17.80    4.40
  -2   4  -2   12.70    3.60
  -2   4  -2   22.70    5.30
   2   4   2   16.40    3.40
   2   4   2   21.20    4.00
  -3  -4  -2   83.09    7.30
   3  -4   2   70.69    7.00
   3  -4   2   82.59    6.20
  -3   4  -2   59.89    7.70
   3   4   2   79.29    6.50
   3   4   2   77.89    6.10
  -3   4  -2   69.49    7.00
   4  -4   2  303.77   14.50
  -4  -4  -2  315.07   16.10
   4  -4   2  303.47   15.80
   4   4   2  299.17   14.50
  -4   4  -2  303.17   16.80
  -4   4  -2  308.57   17.10
   4   4   2  293.27   14.00
   5  -4   2   22.30    4.40
   5  -4   2   12.50    4.60
   5   4   2   16.60    3.40
  -5   4  -2   13.30    5.40
   5   4   2   18.10    3.60
  -5   4  -2   14.40    4.30
   6  -4   2   -1.80    3.40
   6  -4   2   -4.10    3.90
   6   4   2    6.10    2.90
  -6   4  -2    0.50    3.70
  -6   4  -2    2.60    4.90
   6   4   2    0.70    2.40
   7  -4   2   12.50    4.90
   7  -4   2    8.50    4.30
  -7   4  -2   11.30    4.50
   7   4   2   15.10    3.30
  -7   4  -2   19.50    6.50
  -7   4  -2   13.40    5.40
   8  -4   2   60.59    7.40
   8  -4   2   57.99    7.00
  -8   4  -2   48.80    7.80
  -8   4  -2   57.19    8.70
   8   4   2   43.90    4.80
  -8   4  -2   55.09    7.10
   9  -4   2  258.97   15.10
   9  -4   2  243.18   14.40
  -9   4  -2  223.38   16.00
  -9   4  -2  226.18   15.60
  -9   4  -2  242.88   15.10
  10  -4   2  224.78   14.40
  10  -4   2  213.68   13.80
 -10   4  -2  191.78   15.40
 -10   4  -2  191.08   14.90
 -10   4  -2  211.58   14.30
  11  -4   2  203.88   14.60
  11  -4   2  225.18   14.20
 -11   4  -2  216.38   16.10
 -11   4  -2  210.78   14.80
 -11   4  -2  214.68   16.50
  12  -4   2  114.29   10.30
  12  -4   2  121.99   11.60
 -12   4  -2  119.49   11.70
 -12   4  -2  139.49   13.40
 -12   4  -2  136.29   13.40
  13  -4   2    7.30    5.80
  13  -4   2    3.00    4.80
 -13   4  -2    5.80    6.80
 -13   4  -2   -2.20    5.60
 -13   4  -2   -1.80    6.50
  14  -4   2   -1.30    5.80
  14  -4   2   -2.60    6.10
 -14   4  -2    3.20    7.50
 -14   4  -2  -16.30    8.10
 -14   4  -2   14.90    7.60
  15  -4   2   -5.10    6.60
  15  -4   2   -4.10    7.70
 -15   4  -2  -10.80    8.70
 -15   4  -2    9.80    7.70
 -15   4  -2   -5.80    7.70
  16  -4   2   21.40   11.50
 -16   4  -2   35.70    9.90
 -16   4  -2   26.60   10.20
 -16   4  -2   24.30   12.30
  17  -4   2   -6.90   10.80
 -17   4  -2   33.30   10.80
 -17   4  -2    3.50   12.90
 -17   4  -2  -19.30   12.70
  17  -5  -2   31.50   11.90
  17  -5  -2   28.30   17.30
 -17   5   2   37.10   21.50
 -17   5   2   16.30    9.80
  16  -5  -2   -2.10   14.10
  16  -5  -2    2.90   15.10
 -16   5   2    0.30   11.00
 -16   5   2   10.10    8.10
  15  -5  -2   18.90   12.30
  15  -5  -2   15.00    7.30
 -15   5   2   25.70   10.20
 -15   5   2   17.00    8.60
  14  -5  -2   26.40    7.90
  14  -5  -2   35.30    8.20
 -14   5   2   34.70   10.10
 -14   5   2   36.70    9.30
  13  -5  -2   10.10    6.20
 -13   5   2    6.40    7.20
 -13   5   2   10.70    8.00
  12  -5  -2  125.79   12.10
  12  -5  -2  124.29   11.40
 -12   5   2  106.59   12.60
 -12   5   2  109.89   12.00
  11  -5  -2   24.00    6.80
  11  -5  -2   14.80    5.80
 -11   5   2   21.60    6.90
 -11   5   2   16.10    7.20
  10  -5  -2   -3.70    4.80
  10  -5  -2   -8.80    5.50
 -10   5   2   11.90    6.60
 -10   5   2    0.80    5.90
   9  -5  -2   16.00    5.10
   9  -5  -2   22.80    6.00
  -9   5   2   28.90    7.80
  -9   5   2   26.80    7.60
   8  -5  -2    1.20    5.00
   8  -5  -2   -1.00    3.90
  -8   5   2    5.80    5.20
  -8   5   2   -2.90    5.40
   7  -5  -2  251.97   16.10
   7  -5  -2  250.57   13.80
  -7   5   2  276.47   16.70
  -7   5   2  262.77   17.60
   6  -5  -2    6.50    3.40
   6  -5  -2    9.90    4.90
  -6   5   2    3.30    4.50
  -6   5   2   16.50    6.30
   6   5  -2    5.40    3.70
   5  -5  -2   20.00    3.80
   5  -5  -2   23.30    6.10
   5   5  -2   25.80    4.70
  -5   5   2    9.40    5.60
  -5   5   2   22.10    5.70
   4  -5  -2    3.30    4.50
   4  -5  -2    4.30    2.70
  -4   5   2    4.50    4.50
   4   5  -2    6.70    2.60
  -4   5   2    9.20    5.00
   4   5  -2   12.40    4.00
   3  -5  -2   47.70    4.10
   3  -5  -2   57.49    7.40
  -3  -5   2   52.09    7.40
   3   5  -2   53.79    5.30
  -3   5   2   61.99    7.80
   3   5  -2   60.69    6.80
  -3   5   2   68.49    7.50
   2  -5  -2   86.09    8.60
  -2  -5   2   80.49    8.20
  -2   5   2   70.19    8.20
   2   5  -2   68.29    6.20
  -2   5   2   81.79    7.70
   2   5  -2   77.49    7.70
   1  -5  -2   -2.80    4.50
  -1  -5   2   -4.20    5.20
  -1   5   2   -3.40    3.70
   1   5  -2    6.00    4.40
  -1   5   2   -0.20    3.50
   0  -5  -2   38.70    7.00
   0  -5   2   47.60    7.00
   0  -5   2   30.70    3.30
   0   5   2   46.40    5.80
   0   5  -2   36.90    5.20
   0   5   2   43.60    6.20
   0   5  -2   54.09    7.20
   1  -5   2  100.69    9.30
  -1  -5  -2   92.59    9.10
   1  -5   2   88.19    5.90
  -1   5  -2   91.19    8.00
  -1   5  -2   84.89    8.90
   1   5   2   95.19    7.90
   1   5   2   77.39    8.30
   2  -5   2   11.60    5.10
  -2  -5  -2   18.90    5.70
   2  -5   2   12.10    3.20
   2   5   2   14.10    4.40
  -2   5  -2   24.20    5.00
   2   5   2   11.80    3.60
  -2   5  -2   12.90    5.40
   3  -5   2    0.70    4.40
   3  -5   2    0.50    2.80
  -3  -5  -2   -3.50    4.40
   3   5   2    3.70    3.30
  -3   5  -2    2.70    4.00
  -3   5  -2    5.10    4.80
   3   5   2    2.60    2.80
  -4  -5  -2    7.70    4.90
   4  -5   2    0.80    4.10
   4  -5   2    0.80    2.80
   4   5   2    0.00    2.60
  -4   5  -2   -2.00    3.80
  -4   5  -2    3.30    4.90
   4   5   2   -5.70    3.90
   5  -5   2  200.78   13.60
   5  -5   2  205.48   11.90
  -5   5  -2  196.48   15.00
   5   5   2  201.08   11.30
  -5   5  -2  178.48   13.10
   5   5   2  183.38   11.50
   6  -5   2    2.50    3.70
   6  -5   2    8.30    5.40
   6   5   2    6.40    4.10
  -6   5  -2   13.30    5.30
   6   5   2   16.30    3.70
  -6   5  -2    8.80    6.50
   7  -5   2  210.98   13.20
   7  -5   2  214.28   14.40
  -7   5  -2  205.38   15.80
  -7   5  -2  208.48   15.10
   8  -5   2   71.49    8.20
   8  -5   2   80.99    9.20
  -8   5  -2   61.29    9.70
  -8   5  -2   67.49    9.30
   9  -5   2   24.60    5.70
   9  -5   2   18.30    6.10
  -9   5  -2   37.80    8.70
  -9   5  -2   12.30    6.20
  10  -5   2  -11.20    6.00
  10  -5   2   -2.20    5.50
 -10   5  -2    0.20    5.20
 -10   5  -2    2.50    6.60
  11  -5   2   15.20    6.10
  11  -5   2   -0.10    8.30
 -11   5  -2    5.90    7.10
 -11   5  -2   13.50    7.20
  12  -5   2   22.50    6.30
  12  -5   2   28.20    7.60
 -12   5  -2   23.00    9.60
 -12   5  -2   28.70    8.80
  13  -5   2   37.90    9.60
  13  -5   2   37.10    8.60
 -13   5  -2   31.40    9.90
 -13   5  -2   50.29   10.20
  14  -5   2   36.80   12.00
  14  -5   2   50.19   10.70
 -14   5  -2   51.29   14.70
 -14   5  -2   31.20    9.60
  15  -5   2   31.70    8.70
  15  -5   2   13.10   19.60
 -15   5  -2   43.60   17.80
 -15   5  -2   41.20   11.00
  14  -6  -2   49.20   13.30
  14  -6  -2   36.00    9.70
 -14   6   2   31.10    9.90
 -14   6   2   46.40   15.70
  13  -6  -2   37.50    9.70
  13  -6  -2   25.70   12.90
 -13   6   2   24.30    9.50
 -13   6   2   27.00   10.60
  12  -6  -2   -9.00   11.30
 -12   6   2   -4.00    7.00
 -12   6   2    9.80    9.20
  11  -6  -2   25.50    7.20
  11  -6  -2   13.10    7.80
 -11   6   2   14.60   10.10
 -11   6   2   22.30    7.70
  10  -6  -2    6.30    5.60
  10  -6  -2   -5.90    6.20
 -10   6   2   -2.80    8.10
 -10   6   2    7.30    6.40
   9  -6  -2  105.99    9.60
  -9   6   2  130.49   13.10
  -9   6   2   94.09   12.90
   8  -6  -2   25.40    7.20
   8  -6  -2   31.90    5.80
  -8   6   2   16.60    6.60
  -8   6   2   23.20    8.60
   7  -6  -2    7.20    5.20
  -7   6   2    8.20    6.00
  -7   6   2   19.70    6.60
   6  -6  -2   42.20    7.80
   6  -6  -2   48.20    6.40
  -6   6   2   46.10    8.00
  -6   6   2   38.60    8.90
   5  -6  -2  111.79   11.10
  -5   6   2   85.49    9.60
  -5   6   2   84.89   10.70
   4  -6  -2   26.40    6.90
  -4   6   2   32.00    6.40
  -4   6   2   27.50    7.30
   4   6  -2   30.90    6.10
  -3  -6   2   30.90    7.50
   3  -6  -2   33.00    7.00
   3   6  -2   41.50    7.20
  -3   6   2   35.20    7.60
  -3   6   2   37.50    6.70
   2  -6  -2    3.00    4.80
  -2  -6   2    4.40    5.20
  -2   6   2   -1.30    5.00
  -2   6   2   -8.30    4.60
   2   6  -2   -0.70    8.10
  -1  -6   2   15.10    5.90
   1  -6  -2    8.40    6.00
  -1   6   2    7.90    4.50
   1   6  -2    1.00    4.70
  -1   6   2   24.70    7.50
   0  -6  -2    0.80    5.20
   0  -6   2   -1.00    5.40
   0   6  -2    2.00    5.20
   0   6  -2    1.10    3.60
   0   6   2   -3.60    5.30
   0   6   2    3.00    3.90
   1  -6   2   34.80    7.50
  -1  -6  -2   47.90    8.10
   1   6   2   24.50    5.60
  -1   6  -2   30.40    5.70
  -1   6  -2   17.80    6.80
   1   6   2   23.60    6.00
   2  -6   2   25.60    6.70
  -2  -6  -2   21.90    6.70
  -2   6  -2   18.50    7.10
   2   6   2    7.20    7.20
   2   6   2   15.10    4.60
  -2   6  -2   17.90    5.10
   3  -6   2   72.19    6.10
  -3  -6  -2   69.59    9.30
   3  -6   2   80.29    9.90
  -3   6  -2   69.79    8.50
   3   6   2   63.99    8.20
  -3   6  -2   68.19   10.20
   4  -6   2  116.29   11.20
   4  -6   2   98.79    7.70
  -4   6  -2  113.09   10.60
  -4   6  -2  104.49   11.70
   4   6   2  100.99   12.90
   5  -6   2   85.69    7.80
   5  -6   2   97.79   10.70
  -5   6  -2   98.09   10.50
  -5   6  -2   93.99   11.90
   6  -6   2   12.70    4.90
   6  -6   2   10.70    5.50
  -6   6  -2    6.80    6.70
   7  -6   2   12.80    6.30
  -7   6  -2   42.90    9.70
  -7   6  -2   26.90    7.30
   8  -6   2   27.20    6.70
   8  -6   2   19.10    6.00
  -8   6  -2   22.50    7.30
  -8   6  -2   11.40    7.60
   9  -6   2    5.00    7.60
   9  -6   2   12.30    8.00
  -9   6  -2   28.10    9.70
  -9   6  -2   -6.20    6.60
  10  -6   2   24.40    7.60
  10  -6   2   21.50    8.60
 -10   6  -2   32.30    8.80
 -10   6  -2   26.90    9.60
  11  -6   2   30.80    8.50
  11  -6   2    3.70    9.40
 -11   6  -2   24.90    8.90
  12  -6   2   11.40   11.70
  12  -6   2   11.80    8.40
 -12   6  -2   17.10    8.40
 -12   6  -2    7.90   15.70
   9  -7  -2    7.90   16.80
  -9   7   2   -1.80    8.00
  -9   7   2    6.60   10.10
   8  -7  -2   59.59   11.30
  -8   7   2   60.09   15.00
  -8   7   2   38.10    8.90
   7  -7  -2   11.10   11.50
  -7   7   2  -14.40    8.40
  -7   7   2    5.30   15.50
   6  -7  -2  190.28   15.80
  -6   7   2  175.08   15.60
  -6   7   2  179.38   17.10
   5  -7  -2    4.40    7.30
  -5   7   2    2.10    6.80
  -5   7   2   12.70    9.00
   4  -7  -2  -10.90    8.50
  -4   7   2  -15.90    6.80
  -4   7   2   -5.90   10.70
   3  -7  -2    5.50    6.70
  -3   7   2    5.90   12.10
  -3   7   2   -3.10    7.60
   2  -7  -2   17.80    7.60
  -2   7   2    3.70    9.60
   1  -7  -2    5.00   10.90
  -1  -7   2    4.50    6.70
   1   7  -2    7.80   13.00
  -1   7   2    1.90    9.70
   0  -7  -2    3.00    7.60
   0  -7   2   15.40   10.30
   0   7   2    4.70   11.10
   0   7  -2   11.20   10.90
  -1  -7  -2    0.20    8.90
   1  -7   2    4.90    8.60
  -1   7  -2    3.30    9.60
   1   7   2    5.50   14.00
  -2  -7  -2   71.99   13.30
   2  -7   2   71.19   10.30
  -2   7  -2   58.39   10.20
   3  -7   2    1.40    9.60
  -3   7  -2   11.90   12.00
   4  -7   2   12.50    7.00
  -4   7  -2   23.70    8.90
   5  -7   2   20.40    7.90
  -5   7  -2   -3.20   12.80
  -5   7  -2    4.10   10.40
   6  -7   2    1.00   12.40
  -6   7  -2   11.80    9.80
  -6   7  -2    2.40    6.70
  -7   7  -2   17.60   18.30
  -7   7  -2   23.40   10.30
 -23   0   3  129.79   15.00
 -22   0   3   14.20    9.00
  21   0  -3   17.40    9.10
 -20   0   3   18.30    7.20
  20   0  -3    2.70    6.20
 -20   0   3   11.00    6.50
 -19   0   3   70.99    9.70
 -19   0   3   53.39    8.30
  19   0  -3   55.69    8.90
 -18   0   3   -0.70    4.90
 -18   0   3    5.40    5.80
  18   0  -3    1.30    4.50
 -17   0   3  204.78   14.30
 -17   0   3  205.08   13.70
  17   0  -3  184.98   14.00
 -16   0   3    6.40    5.10
 -16   0   3    7.50    4.70
 -15   0   3   27.50    4.10
  15   0  -3   28.00    5.90
 -15   0   3   29.50    6.40
 -15   0   3   27.60    5.40
 -14   0   3    1.20    2.50
 -14   0   3    3.90    4.50
 -14   0   3    3.10    3.90
  14   0  -3    4.60    3.80
 -13   0   3  133.79    7.80
 -13   0   3  128.99    9.70
  13   0  -3  123.99    9.50
 -13   0   3  141.29    9.50
 -12   0   3   -6.90    3.20
 -12   0   3    4.60    3.60
  12   0  -3   -4.40    3.60
 -12   0   3   -0.50    2.00
 -11   0   3   55.29    5.30
 -11   0   3   50.09    4.10
 -11   0   3   49.60    5.50
 -10   0   3    2.20    2.50
 -10   0   3   -0.60    1.70
 -10   0   3   -1.90    2.90
  -9   0   3  648.24   24.30
  -9   0   3  721.03   25.90
  -9   0   3  692.43   26.70
  -8   0   3    0.40    2.10
  -8   0   3   -2.10    2.50
  -8   0   3   -0.90    1.50
  -7   0   3 1032.80   35.80
  -7   0   3 1039.00   35.00
  -7   0   3 1043.80   36.60
  -6   0   3    0.00    1.40
  -6   0   3   -6.00    2.40
   6   0  -3   -0.80    1.40
  -6   0   3    2.80    1.80
   5   0  -3  108.39    5.20
  -5   0   3  109.19    5.30
  -5   0   3  111.49    5.90
   4   0  -3    0.80    1.30
   4   0  -3    0.50    1.30
  -4   0   3    1.60    1.20
  -4   0   3   -4.60    1.90
  -3   0   3   45.40    3.20
  -3   0   3   42.10    2.60
   3   0  -3   43.20    3.00
   2   0  -3   -0.40    1.20
  -2   0   3   -0.80    1.40
  -2   0   3    0.40    1.20
  -1   0   3 2537.35   82.99
   1   0  -3 2681.33   83.09
   1   0  -3 2468.85   82.79
   0   0  -3   -0.20    1.70
   0   0   3    0.10    1.60
   0   0  -3    3.40    1.50
   0   0   3    0.20    1.60
   1   0   3   21.00    2.40
   1   0   3   22.70    2.40
   1   0   3   22.00    2.30
  -1   0  -3   21.50    2.80
  -1   0  -3   15.60    2.10
   2   0   3    1.20    2.00
  -2   0  -3   -0.10    1.90
   2   0   3    0.40    1.60
  -2   0  -3    2.00    2.30
   2   0   3   -0.90    1.90
   2   0   3    2.20    1.80
  -2   0  -3    2.40    1.80
  -3   0  -3  315.37   12.60
  -3   0  -3  302.97   12.40
  -3   0  -3  300.17   12.60
   3   0   3  305.57   12.40
  -3   0  -3  297.97   12.30
   3   0   3  332.77   12.60
  -4   0  -3   -4.60    2.50
  -4   0  -3    0.80    2.30
   4   0   3   -4.10    2.40
  -4   0  -3   -4.70    2.30
  -4   0  -3   -1.80    2.00
  -5   0  -3    8.00    3.00
   5   0   3    4.30    2.90
   6   0   3    1.20    2.70
  -6   0  -3   -4.40    2.30
  -6   0  -3    0.20    2.30
  -6   0  -3   -1.60    2.70
  -7   0  -3 1786.32   62.39
  -7   0  -3 1809.12   62.59
   7   0   3 1792.32   62.39
  -7   0  -3 1836.72   61.79
  -8   0  -3   -1.90    3.00
  -8   0  -3    0.30    2.70
  -8   0  -3    0.30    3.10
   8   0   3   -1.30    3.20
  -9   0  -3  121.99    8.40
   9   0   3  109.09    8.10
  -9   0  -3  107.89    7.40
  -9   0  -3  114.69    8.20
 -10   0  -3    3.30    3.60
 -10   0  -3    3.80    3.70
 -10   0  -3    5.90    3.40
  10   0   3    1.00    3.20
 -11   0  -3   59.09    7.00
 -11   0  -3   48.90    5.80
 -11   0  -3   59.29    7.10
  11   0   3   64.89    7.20
 -12   0  -3   -2.60    4.40
 -12   0  -3    2.10    3.50
  12   0   3   -3.20    4.00
 -12   0  -3   -6.30    4.20
 -13   0  -3   97.79    8.40
 -13   0  -3  117.69   10.20
 -13   0  -3  103.49    9.50
  13   0   3  100.39    9.20
 -14   0  -3   -7.60    4.80
 -14   0  -3    5.20    4.60
  14   0   3    0.30    3.90
 -14   0  -3    2.90    4.40
  15   0   3   29.80    6.50
 -15   0  -3   27.30    5.70
 -15   0  -3   17.10    6.30
 -15   0  -3   30.70    6.80
  16   0   3    1.50    4.90
 -16   0  -3    1.20    5.80
 -16   0  -3    2.70    5.00
  17   0   3    2.10    6.20
 -17   0  -3   -6.40    6.00
 -17   0  -3    9.90    7.20
  18   0   3    5.30    7.20
 -18   0  -3    9.50    6.20
 -19   0  -3   45.60    9.70
 -20   0  -3   10.00   11.50
 -22  -1   3   -3.40   12.40
  22  -1  -3   -3.80   13.90
 -22   1   3   -7.80    9.20
 -22   1   3    5.40   12.00
  21  -1  -3   -1.80   10.60
 -21  -1   3    4.50    6.90
 -21   1   3    1.80    8.40
 -21   1   3   -5.00    8.30
 -20  -1   3   29.90    7.30
  20  -1  -3   26.20    7.90
 -20   1   3   24.50    8.20
 -20   1   3   31.20    8.50
 -19  -1   3  105.09   11.10
  19  -1  -3  125.29   12.10
  19   1  -3   90.59   10.80
 -19   1   3  111.29   11.60
 -19   1   3  107.89   11.80
 -18  -1   3   22.30    6.80
  18  -1  -3    5.10    5.80
  18   1  -3   11.40    6.40
 -18   1   3   12.30    6.60
 -17  -1   3   23.20    5.80
  17  -1  -3   15.30    5.80
 -17  -1   3   12.30    4.60
  17   1  -3    2.40    4.60
 -17   1   3    9.40    5.50
 -17   1   3    6.80    5.60
 -17   1   3   19.50    6.30
 -16  -1   3  237.88   15.30
  16  -1  -3  267.17   16.50
 -16  -1   3  270.27   14.60
 -16   1   3  271.67   14.80
 -16   1   3  258.47   16.60
 -16   1   3  258.47   16.10
  16   1  -3  263.67   15.70
  15  -1  -3    3.70    4.90
 -15  -1   3    1.10    4.10
  15   1  -3   -3.20    4.00
 -15   1   3    5.10    5.20
 -15   1   3   -4.40    3.90
 -15   1   3    2.60    4.20
 -14  -1   3  106.09    7.60
  14  -1  -3  105.69    9.50
 -14  -1   3  102.19    8.80
 -14   1   3   96.69    9.50
 -14   1   3   96.09    8.60
  14   1  -3   80.29    8.00
 -14   1   3   85.59    7.60
 -13  -1   3   20.70    4.40
 -13  -1   3   23.60    4.00
  13  -1  -3   34.30    5.60
  13   1  -3   35.20    5.40
 -13   1   3   36.40    5.20
 -13   1   3   35.90    5.50
 -13   1   3   42.10    6.40
  12  -1  -3  357.96   17.40
 -12  -1   3  366.96   15.50
 -12  -1   3  351.26   16.90
 -12   1   3  342.37   17.40
 -12   1   3  335.27   17.00
 -12   1   3  343.87   16.00
  12   1  -3  336.57   16.70
  11  -1  -3    1.20    3.30
 -11  -1   3   -3.80    3.30
 -11  -1   3   -2.30    2.30
 -11   1   3   -1.70    2.90
 -11   1   3    4.90    3.70
 -11   1   3   -0.80    2.60
 -10  -1   3  225.48   11.80
 -10  -1   3  224.98   10.50
  10  -1  -3  238.88   12.70
 -10   1   3  252.37   13.10
 -10   1   3  234.48   12.20
 -10   1   3  228.68   11.60
  -9  -1   3   60.39    4.10
  -9  -1   3   55.99    4.90
  -9   1   3   57.29    5.60
  -9   1   3   56.99    5.30
  -9   1   3   56.49    4.90
  -8  -1   3   -0.60    1.40
  -8  -1   3    1.90    2.60
  -8   1   3   -0.30    2.50
  -8   1   3   -3.60    2.90
   8   1  -3    3.80    1.50
  -7  -1   3    5.80    2.10
  -7  -1   3    0.80    1.30
  -7   1   3    0.70    2.50
  -7   1   3    4.60    3.10
  -7   1   3    3.50    2.50
   7   1  -3    3.60    1.10
  -6  -1   3  233.78    8.50
  -6  -1   3  233.58    9.90
  -6   1   3  224.38   10.40
  -6   1   3  222.28   10.60
  -6   1   3  216.38   10.50
   6   1  -3  232.28    8.40
  -5  -1   3   44.30    3.30
   5  -1  -3   42.10    3.50
  -5   1   3   43.90    3.90
  -5   1   3   43.70    3.90
  -5   1   3   43.00    3.90
   4  -1  -3 1324.77   47.50
  -4  -1   3 1442.06   46.30
  -4  -1   3 1549.05   47.50
   4   1  -3 1235.68   50.19
  -4   1   3 1472.45   48.20
  -4   1   3 1516.45   47.90
  -3  -1   3   24.90    2.60
  -3  -1   3   26.40    2.00
   3  -1  -3   26.10    2.90
   3  -1  -3   24.60    2.50
   3   1  -3   22.70    2.20
  -3   1   3   25.00    3.10
   3   1  -3   29.40    2.20
  -3   1   3   26.40    2.80
  -2  -1   3  395.56   13.50
   2  -1  -3  396.46   14.30
  -2  -1   3  405.16   14.50
  -2  -1   3  384.06   14.30
   2   1  -3  387.56   14.60
  -2   1   3  410.56   15.20
   2   1  -3  395.46   14.50
   2   1  -3  418.36   13.60
  -2   1   3  420.76   14.50
   2   1  -3  408.96   14.50
   1  -1  -3  170.58    6.70
   1  -1  -3  166.38    7.20
  -1  -1   3  167.18    7.30
  -1  -1   3  176.48    7.40
  -1  -1   3  172.98    7.20
  -1  -1   3  173.18    6.70
  -1   1   3  176.38    6.90
   1   1  -3  173.38    6.80
   1   1  -3  169.48    7.10
   1   1  -3  174.08    7.50
   1   1  -3  174.08    7.20
   0  -1   3   45.20    3.40
   0  -1   3   49.60    3.20
   0  -1   3   44.50    3.00
   0  -1  -3   48.10    2.70
   0  -1   3   50.79    3.60
   0  -1  -3   44.00    3.00
   0   1   3   47.30    2.80
   0   1  -3   46.10    3.30
   0   1  -3   48.40    3.30
   0   1  -3   45.90    3.00
   0   1  -3   43.90    3.60
   0   1   3   48.90    3.10
   1  -1   3 1178.88   37.20
  -1  -1  -3 1076.39   35.70
  -1  -1  -3 1109.39   36.10
   1  -1   3 1064.79   36.70
   1  -1   3 1107.39   36.10
   1  -1   3 1054.79   37.10
   1  -1   3 1088.39   36.90
  -1   1  -3 1034.20   36.70
  -1   1  -3 1053.09   35.90
   1   1   3 1136.59   36.00
   1   1   3 1076.19   36.10
   1   1   3 1023.90   36.60
  -1   1  -3 1086.99   37.30
   2  -1   3   65.99    4.40
   2  -1   3   54.59    4.20
  -2  -1  -3   56.79    3.30
   2  -1   3   55.49    3.30
  -2  -1  -3   60.69    3.60
   2   1   3   59.79    3.50
  -2   1  -3   53.79    4.40
   2   1   3   56.89    3.80
   2   1   3   56.39    3.30
   2   1   3   53.29    3.30
  -2   1  -3   50.09    4.20
   3  -1   3  601.94   21.30
  -3  -1  -3  599.24   21.40
   3  -1   3  638.34   22.80
   3   1   3  600.64   21.20
  -3   1  -3  621.14   22.90
  -3   1  -3  614.24   23.00
  -3   1  -3  624.94   22.90
   3   1   3  558.74   21.90
   3   1   3  616.74   21.50
  -4  -1  -3  555.84   21.80
  -4  -1  -3  649.74   22.50
   4  -1   3  643.84   23.40
  -4  -1  -3  596.54   22.10
  -4   1  -3  608.14   23.40
  -4   1  -3  611.94   23.40
  -4   1  -3  653.43   23.60
   4   1   3  602.04   22.50
   4   1   3  649.04   22.30
   4   1   3  568.24   21.40
   5  -1   3   77.19    5.90
  -5  -1  -3   70.79    4.90
  -5  -1  -3   78.39    5.00
  -5  -1  -3   77.89    5.00
   5   1   3   78.29    5.10
  -5   1  -3   80.69    6.10
  -5   1  -3   68.39    6.00
  -5   1  -3   71.19    5.90
   6  -1   3  119.29    7.90
  -6  -1  -3  133.79    7.00
  -6  -1  -3  132.39    7.20
  -6   1  -3  112.49    7.80
  -6   1  -3  123.09    8.10
  -6   1  -3  119.79    8.30
   6   1   3  135.19    7.40
  -7  -1  -3   -0.70    2.00
  -7  -1  -3    4.70    2.30
   7  -1   3   -0.70    3.10
  -7   1  -3    5.80    3.20
   7   1   3    2.70    2.30
  -7   1  -3   -0.40    2.80
  -7   1  -3    1.80    3.00
  -8  -1  -3   96.49    6.80
   8  -1   3   99.49    7.80
  -8  -1  -3   99.89    6.40
  -8   1  -3  100.49    7.60
   8   1   3   91.79    6.80
  -8   1  -3   89.29    7.70
  -8   1  -3  100.19    7.90
  -9  -1  -3  259.47   12.00
   9  -1   3  237.58   13.40
  -9  -1  -3  242.78   12.70
  -9   1  -3  256.47   13.90
   9   1   3  251.47   12.80
  -9   1  -3  239.08   13.00
  -9   1  -3  245.38   13.70
 -10  -1  -3  472.65   21.00
 -10  -1  -3  498.45   20.00
  10  -1   3  473.85   22.00
 -10   1  -3  449.56   21.30
 -10   1  -3  520.25   22.70
 -10   1  -3  481.35   22.40
  10   1   3  466.85   20.90
 -11  -1  -3   69.29    7.00
  11  -1   3   64.59    7.40
 -11  -1  -3   59.29    5.70
 -11   1  -3   71.49    7.70
 -11   1  -3   75.39    7.30
  11   1   3   76.99    7.20
 -11   1  -3   74.39    7.80
 -12  -1  -3    0.40    2.70
 -12  -1  -3    6.40    4.10
  12  -1   3   12.50    4.60
 -12   1  -3    5.00    4.40
 -12   1  -3   -2.80    4.20
  12   1   3    7.00    3.80
 -12   1  -3    5.80    4.20
 -13  -1  -3   28.20    4.40
 -13  -1  -3   31.70    5.90
  13  -1   3   36.00    6.60
  13   1   3   16.10    4.90
 -13   1  -3   39.10    7.00
 -13   1  -3   23.40    5.60
 -13   1  -3   29.20    6.50
  14  -1   3    7.20    4.90
 -14  -1  -3   -4.40    4.80
 -14   1  -3   11.10    5.40
 -14   1  -3   11.40    5.40
  14   1   3   -1.60    4.80
 -14   1  -3    2.10    5.10
  15  -1   3   -2.20    4.90
 -15  -1  -3   -4.30    4.90
 -15   1  -3    5.50    5.80
 -15   1  -3   16.80    6.20
  15   1   3    3.30    4.90
 -16  -1  -3   44.60    7.80
  16  -1   3   43.60    8.00
 -16   1  -3   57.89    8.70
 -16   1  -3   53.39    8.10
 -16   1  -3   45.00    8.40
 -17  -1  -3   18.00    6.20
  17  -1   3    7.40    6.50
 -17   1  -3    2.30    6.70
 -17   1  -3    5.70    6.20
 -18  -1  -3   18.70    7.40
  18  -1   3   30.70    7.80
 -18   1  -3   19.50    8.00
 -18   1  -3   25.10    7.30
 -19  -1  -3   -7.80    8.40
  19  -1   3    0.80    9.00
 -19   1  -3    7.40    7.80
 -19   1  -3   -3.60    8.70
  20  -1   3  -17.00   13.70
 -20   1  -3   -3.30   13.70
 -20   1  -3    3.50    8.40
  22  -2  -3   10.60   16.00
 -22  -2   3    3.40    7.20
 -22   2   3    7.40    9.10
 -22   2   3    4.00    8.80
  21  -2  -3    1.80   14.40
 -21   2   3   14.00    9.10
 -21   2   3   23.70    9.30
  20  -2  -3    9.30    6.60
 -20  -2   3   30.90    7.80
 -20   2   3    8.30    8.30
 -20   2   3   11.10    7.50
 -19  -2   3   25.30    6.60
  19  -2  -3   21.30    7.40
 -19   2   3   26.80    8.10
 -19   2   3   22.10    8.00
  18  -2  -3   22.50    6.80
 -18  -2   3    5.80    5.20
 -18   2   3    8.00    7.20
 -18   2   3   14.30    6.70
 -18   2   3    2.80    6.70
 -17  -2   3   13.80    5.30
  17  -2  -3   22.40    6.90
 -17   2   3   21.80    6.60
 -17   2   3   26.40    7.40
 -17   2   3   19.20    6.70
 -16  -2   3    9.60    4.70
 -16   2   3   28.40    7.00
 -16   2   3   13.70    5.10
 -15  -2   3   34.10    5.70
  15  -2  -3   53.89    8.00
 -15   2   3   55.29    7.40
 -15   2   3   37.60    7.50
  15   2  -3   44.90    6.20
 -15   2   3   44.40    7.20
  14  -2  -3  212.18   14.00
 -14  -2   3  199.68   12.40
 -14   2   3  215.48   14.30
 -14   2   3  193.88   13.10
  14   2  -3  221.28   12.60
 -14   2   3  210.98   14.30
 -13  -2   3  411.96   18.70
  13  -2  -3  396.56   20.20
 -13   2   3  416.66   20.60
  13   2  -3  383.56   18.40
 -13   2   3  385.56   20.30
 -13   2   3  422.56   20.10
 -12  -2   3  228.08   12.10
  12  -2  -3  247.38   14.10
  12   2  -3  242.08   12.50
 -12   2   3  228.98   14.00
 -12   2   3  226.98   13.50
 -12   2   3  240.98   14.00
  11  -2  -3   -0.30    3.60
 -11  -2   3    0.00    2.40
 -11   2   3    2.50    4.40
 -11   2   3    5.80    4.10
 -11   2   3   -4.00    4.40
 -10  -2   3    4.30    2.40
  10  -2  -3    0.30    3.00
  10   2  -3   -2.90    4.90
 -10   2   3    2.90    3.80
 -10   2   3   -3.90    3.50
 -10   2   3   -0.60    3.10
   9  -2  -3  401.66   18.50
  -9  -2   3  439.46   17.10
  -9   2   3  423.46   19.00
  -9   2   3  399.76   18.60
  -9   2   3  436.06   19.10
   9   2  -3  397.96   14.90
  -8  -2   3  141.69    7.50
   8  -2  -3  142.69    8.80
  -8   2   3  145.29    9.40
  -8   2   3  139.49    8.80
  -8   2   3  150.88    9.40
   8   2  -3  143.09    5.90
   7  -2  -3   52.29    5.20
  -7  -2   3   53.49    3.90
  -7   2   3   48.30    5.00
  -7   2   3   49.40    5.30
  -7   2   3   47.70    5.30
  -6  -2   3  414.26   15.50
  -6   2   3  421.76   17.90
  -6   2   3  410.66   17.80
  -6   2   3  399.76   16.90
   5  -2  -3  313.57   14.10
  -5  -2   3  361.66   13.30
   5   2  -3  375.56   13.10
  -5   2   3  342.97   15.30
  -5   2   3  353.66   15.60
  -5   2   3  376.56   14.90
  -4  -2   3    9.80    1.70
   4  -2  -3    8.40    2.00
  -4  -2   3    8.40    1.90
   4  -2  -3    6.60    3.10
  -4   2   3    7.30    3.00
   4   2  -3   11.90    1.90
  -4   2   3    6.80    3.20
  -4   2   3   11.20    2.40
   3  -2  -3  287.27   12.40
  -3  -2   3  289.47   10.90
   3  -2  -3  270.07   11.00
  -3  -2   3  263.07   11.00
  -3   2   3  275.77   12.40
   3   2  -3  296.17   11.60
  -3   2   3  271.67   11.20
   3   2  -3  285.57   10.20
  -3   2   3  288.67   12.90
   2  -2  -3  280.27   12.00
   2  -2  -3  267.17   10.40
  -2  -2   3  274.77   10.30
  -2  -2   3  284.47   12.10
  -2  -2   3  285.97   10.80
  -2  -2   3  246.58   11.10
  -2   2   3  286.17   10.80
   2   2  -3  282.57   11.70
   2   2  -3  283.87   10.50
  -2   2   3  269.07   12.10
  -1  -2   3   84.59    5.50
  -1  -2   3   82.99    4.60
   1  -2  -3   90.09    5.90
  -1  -2   3   91.59    5.00
  -1   2   3   90.59    4.10
   1   2  -3   94.79    5.70
   1   2  -3   90.19    4.80
  -1   2   3   84.19    5.60
   0  -2   3   69.89    4.40
   0  -2   3   71.39    4.50
   0  -2   3   59.49    4.50
   0  -2   3   53.79    3.90
   0  -2  -3   63.19    4.70
   0  -2  -3   55.29    2.90
   0   2   3   59.59    2.90
   0   2  -3   63.99    4.30
   0   2  -3   71.19    5.20
   1  -2   3   31.20    3.70
   1  -2   3   39.30    3.70
   1  -2   3   38.30    3.60
  -1  -2  -3   27.10    3.20
  -1   2  -3   27.90    3.50
  -1   2  -3   32.60    4.20
   2  -2   3   29.90    3.60
  -2  -2  -3   26.60    3.40
   2  -2   3   31.40    3.80
   2  -2   3   29.60    3.60
  -2  -2  -3   32.50    1.80
   2   2   3   29.60    1.80
  -2   2  -3   31.00    3.90
  -2   2  -3   30.00    4.10
  -3  -2  -3   89.29    4.10
  -3  -2  -3   97.39    5.90
   3  -2   3   91.99    6.20
   3  -2   3  100.79    5.90
  -3   2  -3   87.09    6.90
   3   2   3   77.49    4.00
  -3   2  -3   94.39    6.40
   4  -2   3  374.86   15.80
   4  -2   3  362.36   14.80
  -4   2  -3  365.36   16.10
  -4   2  -3  367.16   15.80
  -4   2  -3  358.56   16.30
   4   2   3  325.47   13.00
   5  -2   3  828.92   30.10
   5  -2   3  837.12   31.30
  -5   2  -3  811.52   31.30
  -5   2  -3  860.71   32.20
  -5   2  -3  803.32   31.40
   5   2   3  825.32   28.70
   6  -2   3  307.27   13.60
   6  -2   3  318.17   15.00
  -6   2  -3  311.07   15.00
  -6   2  -3  309.97   15.50
  -6   2  -3  299.07   15.10
   6   2   3  309.57   12.60
   7  -2   3  787.12   31.40
  -7  -2  -3  806.62   29.00
   7  -2   3  787.52   29.80
  -7   2  -3  816.02   31.90
   7   2   3  810.12   29.00
  -7   2  -3  801.52   31.80
  -7   2  -3  800.32   31.90
   8  -2   3    6.90    3.50
   8  -2   3    4.30    2.60
  -8  -2  -3    8.10    2.70
   8   2   3    8.30    2.90
  -8   2  -3   10.80    4.30
  -8   2  -3    7.70    3.90
  -8   2  -3    7.30    3.90
   9  -2   3   -5.60    4.00
  -9  -2  -3    5.00    2.60
  -9   2  -3   -3.90    4.60
  -9   2  -3    6.20    3.80
  -9   2  -3   -4.80    4.10
   9   2   3    1.20    2.40
  10  -2   3    5.50    4.00
 -10   2  -3    2.50    4.30
 -10   2  -3    0.50    3.50
 -10   2  -3   10.00    4.90
  10   2   3   -6.10    3.10
 -11  -2  -3   12.10    3.70
  11  -2   3    6.60    4.60
 -11   2  -3   17.40    6.50
  11   2   3    9.00    3.70
 -11   2  -3   16.60    5.60
 -11   2  -3    8.00    4.80
  12  -2   3   22.90    6.00
 -12  -2  -3   20.90    4.20
  12   2   3   19.70    4.50
 -12   2  -3   25.90    5.90
 -12   2  -3   13.80    5.50
  13  -2   3  123.19   11.30
 -13  -2  -3  118.19    9.30
 -13   2  -3  122.79   11.50
 -13   2  -3  138.09   11.20
 -13   2  -3  140.79   12.30
 -14  -2  -3   24.80    5.40
  14  -2   3   11.30    5.70
 -14   2  -3   20.00    7.20
 -14   2  -3   13.90    6.20
 -14   2  -3   18.90    6.70
  15  -2   3    8.50    6.10
 -15  -2  -3    5.80    4.80
 -15   2  -3    3.00    5.70
 -15   2  -3   -1.60    5.80
 -15   2  -3    5.90    6.00
  16  -2   3   29.90    7.70
 -16   2  -3   28.70    7.60
 -16   2  -3   23.00    7.30
 -16   2  -3   12.90    7.20
  17  -2   3   -3.00    6.10
 -17   2  -3   -4.00    5.80
 -17   2  -3   16.80    9.40
 -17   2  -3    3.50    7.40
  18  -2   3    8.00    8.20
 -18   2  -3    5.80    7.20
 -18   2  -3   -3.80   10.70
 -18   2  -3   -8.50    8.20
  19  -2   3   23.50   10.30
 -19   2  -3   29.50    9.60
 -19   2  -3   23.00    8.90
  20  -2   3  -22.60    8.80
 -20   2  -3   15.00   11.70
 -20   2  -3  -15.50    9.60
 -21  -3   3    5.40   13.50
  21  -3  -3   -6.60    7.20
 -21   3   3   15.30   15.20
 -21   3   3  -13.60   10.70
  20  -3  -3  -10.80    7.50
 -20  -3   3   -6.50   12.40
 -20   3   3    8.70    9.00
 -20   3   3    0.40   11.00
 -19  -3   3   13.80   10.50
  19  -3  -3   24.70    8.40
 -19   3   3   11.80   12.80
 -19   3   3   25.00    9.30
 -19   3   3    0.70   13.10
 -18  -3   3   43.40    7.10
  18  -3  -3   34.40    8.40
 -18   3   3   44.20    9.20
 -18   3   3   42.80    8.80
 -18   3   3   54.99   10.20
 -17  -3   3    4.30    4.50
  17  -3  -3   -8.90    6.40
 -17   3   3    3.90    6.00
 -17   3   3   -3.90    7.70
 -17   3   3   13.00    7.20
 -16  -3   3   24.60    5.10
  16  -3  -3   22.60    7.00
 -16   3   3   10.50    6.60
 -16   3   3   13.80    7.10
 -16   3   3   11.50    6.90
  15  -3  -3   47.20    7.50
 -15  -3   3   42.50    5.80
 -15   3   3   40.60    7.50
 -15   3   3   42.70    8.10
 -15   3   3   39.40    7.90
 -14  -3   3   63.29    6.50
  14  -3  -3   80.69    8.80
 -14   3   3   98.89   10.20
 -14   3   3   87.49    9.30
 -14   3   3   74.59    9.50
  13  -3  -3   10.10    5.40
 -13   3   3   16.30    5.70
 -13   3   3   15.40    5.70
 -13   3   3    9.80    5.60
  12  -3  -3   54.59    7.00
 -12  -3   3   55.39    5.40
 -12   3   3   61.19    7.40
 -12   3   3   53.79    7.80
 -12   3   3   74.39    8.50
 -11  -3   3  262.87   12.20
  11  -3  -3  242.78   14.60
 -11   3   3  288.07   16.10
 -11   3   3  257.47   15.00
 -11   3   3  247.68   15.50
 -10  -3   3  153.18    8.30
  10  -3  -3  165.38   10.80
 -10   3   3  170.68   11.60
 -10   3   3  157.58   11.80
 -10   3   3  153.48   10.70
   9  -3  -3  124.49    8.60
  -9  -3   3  120.99    6.80
   9  -3  -3  114.29    9.00
  -9   3   3  110.89    8.60
  -9   3   3  124.19    9.60
  -9   3   3  130.79   10.00
   8  -3  -3   48.00    5.80
   8  -3  -3   42.40    5.10
  -8  -3   3   46.80    3.70
  -8   3   3   60.19    5.80
  -8   3   3   51.79    6.60
  -8   3   3   41.20    5.80
  -7  -3   3   60.09    3.90
   7  -3  -3   54.49    5.90
   7  -3  -3   64.39    6.00
  -7   3   3   53.99    5.60
   7   3  -3   56.59    3.70
  -7   3   3   63.19    6.80
  -7   3   3   57.19    6.50
   6  -3  -3  594.44   23.50
  -6  -3   3  593.14   21.20
   6  -3  -3  620.34   25.00
  -6   3   3  608.94   25.80
  -6   3   3  595.74   23.80
  -6   3   3  609.64   25.00
   6   3  -3  590.74   21.70
   5  -3  -3    4.60    2.00
   5  -3  -3    3.60    2.40
  -5  -3   3    4.40    1.50
   5  -3  -3   -2.50    3.40
   5   3  -3    4.50    1.30
  -5   3   3    6.30    3.70
   5   3  -3    4.10    1.90
  -5   3   3    3.80    2.30
  -5   3   3    3.70    3.60
  -4  -3   3    0.50    1.30
   4  -3  -3    2.10    1.70
   4  -3  -3    1.80    2.20
   4  -3  -3    2.70    2.50
  -4   3   3   -2.30    3.20
  -4   3   3   -0.10    2.90
  -4   3   3   -1.60    2.10
   4   3  -3    1.40    1.10
   4   3  -3   -4.30    2.20
  -3  -3   3  994.60   33.50
   3  -3  -3  870.41   33.70
   3  -3  -3  988.90   34.20
  -3  -3   3  977.40   36.40
   3  -3  -3  972.30   36.20
  -3   3   3 1016.00   34.40
  -3   3   3 1005.10   36.50
  -3   3   3  978.60   37.00
   3   3  -3  999.00   33.80
   3   3  -3 1059.39   35.70
   2  -3  -3   20.40    2.20
  -2  -3   3   14.50    2.10
   2  -3  -3   17.60    3.70
  -2  -3   3   18.50    2.20
  -2  -3   3   14.60    3.70
   2  -3  -3   19.50    2.20
   2   3  -3   13.40    2.80
  -2   3   3   14.30    3.60
  -2   3   3   21.10    2.20
  -2   3   3   15.80    4.00
   2   3  -3   17.30    2.40
   1  -3  -3  176.48    7.10
   1  -3  -3  173.58    9.90
  -1  -3   3  174.78    8.20
  -1  -3   3  191.88   10.30
  -1  -3   3  187.28    8.30
   1  -3  -3  182.68    7.20
  -1   3   3  181.88    9.70
  -1   3   3  184.48    7.30
  -1   3   3  180.88   10.10
   1   3  -3  182.58    8.80
   1   3  -3  182.68   10.00
   0  -3   3   12.90    2.50
   0  -3   3   16.10    2.50
   0  -3  -3   12.10    3.10
   0  -3   3   14.60    3.50
   0   3  -3   18.30    4.00
   0   3   3   17.70    3.50
   0   3   3   20.50    3.60
   0   3  -3   17.80    2.90
  -1  -3  -3   44.70    4.70
   1  -3   3   32.20    3.50
   1  -3   3   28.00    3.50
   1  -3   3   31.80    4.30
   1   3   3   31.40    4.00
  -1   3  -3   33.10    3.90
  -1   3  -3   30.80    4.60
  -2  -3  -3  300.67   13.90
   2  -3   3  305.87   14.00
   2  -3   3  252.57   12.60
   2  -3   3  297.07   13.10
  -2   3  -3  292.57   15.00
  -2   3  -3  312.07   13.90
   3  -3   3   24.10    3.60
   3  -3   3   20.30    3.80
  -3  -3  -3   24.10    4.00
  -3   3  -3   25.60    5.00
  -3   3  -3   17.50    3.70
  -4  -3  -3  558.24   22.60
   4  -3   3  539.25   22.40
   4  -3   3  579.34   22.70
  -4   3  -3  555.94   23.50
  -4   3  -3  520.35   23.80
   5  -3   3  250.37   13.20
   5  -3   3  258.37   13.10
  -5   3  -3  278.27   13.70
  -5   3  -3  240.88   14.40
  -5   3  -3  285.97   14.50
   6  -3   3  158.78    9.80
   6  -3   3  150.48    9.80
  -6   3  -3  153.08   10.30
  -6   3  -3  147.99   11.00
  -6   3  -3  161.08   10.70
   7  -3   3   46.20    6.00
   7  -3   3   53.19    5.60
  -7   3  -3   49.10    6.30
   7   3   3   40.90    3.10
  -7   3  -3   49.10    6.70
  -7   3  -3   34.60    6.10
   8  -3   3  873.71   33.40
   8  -3   3  854.51   34.40
  -8   3  -3  871.41   35.40
  -8   3  -3  857.71   35.90
  -8   3  -3  827.02   34.30
   9  -3   3  134.79    9.10
   9  -3   3  110.19    9.70
  -9   3  -3  119.79   10.00
  -9   3  -3  112.79   10.80
  -9   3  -3  119.79   10.60
  10  -3   3  373.86   19.80
  10  -3   3  391.36   18.70
 -10   3  -3  386.56   20.40
 -10   3  -3  397.26   21.40
 -10   3  -3  405.66   21.30
  11  -3   3    8.50    4.10
  11  -3   3    9.00    4.90
 -11   3  -3    7.30    5.40
 -11   3  -3   19.90    5.70
  12  -3   3    7.80    4.50
  12  -3   3    0.30    4.40
 -12   3  -3    4.10    5.50
 -12   3  -3    7.60    5.90
 -12   3  -3    3.60    4.70
  13  -3   3   16.00    5.00
  13  -3   3    5.50    5.20
 -13   3  -3    0.90    5.70
 -13   3  -3    1.60    4.80
 -13   3  -3   -5.30    5.90
  14  -3   3   11.60    4.50
 -14   3  -3    5.00    5.60
 -14   3  -3    4.10    6.10
  15  -3   3   72.39    9.70
  15  -3   3   54.59    8.40
 -15   3  -3   42.30    8.30
 -15   3  -3   66.39   10.70
 -15   3  -3   53.69   10.20
  16  -3   3   46.50    8.90
  16  -3   3   36.70    9.20
 -16   3  -3   40.00    9.20
 -16   3  -3   48.50    9.50
 -16   3  -3   21.60    8.80
  17  -3   3   36.10    8.60
 -17   3  -3   18.80   14.00
 -17   3  -3   30.90    9.10
 -17   3  -3   31.40    9.50
  18  -3   3   12.80    7.70
 -18   3  -3   12.40    8.40
 -18   3  -3   14.10    9.10
 -18   3  -3    1.10   18.50
  19  -3   3   19.30   12.00
 -19   3  -3   15.00    9.60
  19  -4  -3   20.50   13.40
  19  -4  -3   -0.70   15.30
 -19   4   3    1.40   21.90
 -19   4   3    3.60    8.30
 -19   4   3   10.40   19.30
  18  -4  -3    4.40    6.70
  18  -4  -3  -11.30    9.40
 -18   4   3   13.50   16.30
 -18   4   3   -0.90    8.00
 -18   4   3    2.00   11.90
  17  -4  -3   46.60    9.00
  17  -4  -3   38.50    8.40
 -17   4   3   45.80   10.80
 -17   4   3   31.70    9.90
 -17   4   3   38.00    9.50
  16  -4  -3   19.30    7.60
  16  -4  -3   18.00    6.60
 -16   4   3    8.20    6.90
 -16   4   3    9.90    7.20
  15  -4  -3  233.68   16.20
  15  -4  -3  210.68   15.50
 -15   4   3  222.18   17.40
 -15   4   3  229.18   17.60
 -15   4   3  184.48   15.40
  14  -4  -3   22.70    6.80
 -14  -4   3   13.80    5.10
  14  -4  -3    8.40    5.70
 -14   4   3   27.00    7.00
 -14   4   3   18.80    7.00
 -14   4   3    9.70    6.40
  13  -4  -3   44.60    8.00
  13  -4  -3   54.49    8.00
 -13  -4   3   30.80    4.00
 -13   4   3   29.70    6.90
 -13   4   3   42.70    8.40
 -13   4   3   44.20    8.40
  12  -4  -3   13.60    5.00
 -12  -4   3   14.90    3.00
  12  -4  -3   15.00    5.90
 -12   4   3    5.00    5.50
 -12   4   3   19.30    5.40
 -12   4   3   19.40    6.50
  11  -4  -3   30.30    6.50
 -11  -4   3   28.90    3.20
  11  -4  -3   28.60    5.80
 -11   4   3   21.10    5.70
 -11   4   3   17.90    6.40
 -11   4   3   20.90    6.90
  10  -4  -3    5.40    4.40
  10  -4  -3    7.40    4.50
 -10   4   3    8.80    6.10
 -10   4   3    9.20    5.20
 -10   4   3   13.50    4.70
   9  -4  -3   63.09    7.50
   9  -4  -3   57.09    6.50
  -9   4   3   63.89    6.80
  -9   4   3   58.09    8.00
  -9   4   3   53.39    7.30
   8  -4  -3  131.49    9.00
   8  -4  -3  131.49   10.10
  -8   4   3  135.79   10.70
  -8   4   3  126.89   11.20
  -8   4   3  130.09    9.10
   8   4  -3  114.99    6.70
   7  -4  -3  136.29    9.00
   7  -4  -3  158.78   10.80
  -7   4   3  134.99   11.00
   7   4  -3  131.69    7.50
  -7   4   3  137.19    9.10
  -7   4   3  136.39   10.50
   6  -4  -3  210.68   11.00
   6  -4  -3  222.58   13.10
  -6   4   3  177.28   12.30
  -6   4   3  201.18   11.00
   6   4  -3  203.48    8.70
   6   4  -3  200.28   10.30
  -6   4   3  214.38   14.00
   5  -4  -3  177.08   11.50
   5  -4  -3  165.08    9.20
   5   4  -3  179.68    9.80
  -5   4   3  172.08   12.00
   5   4  -3  175.88    8.10
  -5   4   3  162.18   11.00
  -5   4   3  168.28    9.40
   4  -4  -3   11.40    4.00
   4  -4  -3   10.20    2.70
   4   4  -3   18.40    3.60
  -4   4   3   10.80    3.00
   4   4  -3   11.50    2.20
  -4   4   3   22.50    5.20
  -4   4   3   20.90    4.60
   3  -4  -3   79.69    5.10
  -3  -4   3   70.19    4.10
  -3  -4   3   77.19    4.30
  -3  -4   3   81.29    7.60
   3  -4  -3   79.59    7.30
  -3   4   3   64.29    6.50
   3   4  -3   76.09    5.20
  -3   4   3   72.29    5.00
  -3   4   3   68.19    7.30
   3   4  -3   75.59    6.50
  -2  -4   3   11.60    2.10
   2  -4  -3   15.10    2.20
   2  -4  -3   14.80    4.20
  -2  -4   3    7.60    3.70
   2  -4  -3   13.50    1.90
  -2   4   3   15.40    4.00
   2   4  -3   17.60    4.00
  -2   4   3   11.80    2.10
   2   4  -3   14.00    2.90
  -2   4   3    7.00    4.10
  -1  -4   3   27.50    4.80
   1  -4  -3   23.10    4.50
  -1  -4   3   22.90    3.00
  -1   4   3   29.80    4.90
   1   4  -3   28.00    4.70
   1   4  -3   23.50    3.70
  -1   4   3   24.60    4.40
   0  -4   3  120.89    9.30
   0  -4  -3  129.39    9.40
   0  -4   3  123.89    7.10
   0   4  -3  135.39    9.70
   0   4  -3  129.09    8.30
   0   4   3  129.49    8.80
   0   4   3  131.19    9.40
  -1  -4  -3  989.40   37.80
   1  -4   3  980.50   37.60
   1  -4   3  964.30   35.00
   1   4   3  949.60   37.30
  -1   4  -3  961.70   36.60
  -1   4  -3  999.70   38.70
   1   4   3 1006.90   36.90
  -2  -4  -3   -3.60    3.80
   2  -4   3    0.60    2.50
   2  -4   3    3.60    4.00
  -2   4  -3    0.40    3.70
  -2   4  -3   -1.50    3.00
   2   4   3   -0.30    2.90
   2   4   3   -2.70    2.60
   3  -4   3   13.70    3.80
  -3  -4  -3    9.70    3.80
   3  -4   3   10.70    3.80
  -3   4  -3   16.10    4.90
   3   4   3   18.60    3.50
   3   4   3   18.30    3.60
  -3   4  -3   21.60    4.70
   4  -4   3   13.10    4.30
   4  -4   3   13.80    3.90
  -4  -4  -3    7.80    4.30
   4   4   3   10.60    2.90
   4   4   3    6.60    3.00
  -4   4  -3   13.20   10.90
  -4   4  -3    9.20    4.70
   5  -4   3  154.18   10.60
   5  -4   3  156.18   10.00
  -5   4  -3  150.18   11.80
  -5   4  -3  149.79   11.20
   5   4   3  143.49    9.00
   5   4   3  151.48    9.20
   6  -4   3   20.80    4.80
   6  -4   3   15.10    4.80
  -6   4  -3   16.30    5.70
   6   4   3   14.10    3.40
  -6   4  -3    9.40    5.10
   7  -4   3  119.69    9.70
   7  -4   3  108.39    9.20
   7   4   3  121.29    7.70
  -7   4  -3   93.49   10.00
  -7   4  -3  111.69    9.90
   8  -4   3   13.50    4.60
   8  -4   3   19.10    5.10
  -8   4  -3   26.90    7.40
  -8   4  -3    6.80    5.30
   9  -4   3   89.29    8.70
   9  -4   3   83.09    8.70
  -9   4  -3   88.89   10.60
  -9   4  -3  104.99   10.50
  10  -4   3   32.70    6.10
  10  -4   3   25.50    6.10
 -10   4  -3   43.00    8.50
 -10   4  -3   40.30    7.90
 -10   4  -3   26.00    5.90
  11  -4   3  407.56   21.40
  11  -4   3  392.96   20.00
 -11   4  -3  372.46   22.90
 -11   4  -3  332.27   20.50
 -11   4  -3  380.96   22.60
  12  -4   3    9.20    4.80
  12  -4   3   -1.20    5.90
 -12   4  -3    4.20    5.40
 -12   4  -3   13.80    7.30
 -12   4  -3   16.00    7.50
  13  -4   3   52.39    8.40
  13  -4   3   57.19    7.90
 -13   4  -3   39.00    8.00
 -13   4  -3   34.80    8.20
 -13   4  -3   34.40    9.00
  14  -4   3   -5.50    5.90
  14  -4   3   -3.30    5.10
 -14   4  -3   16.10    7.00
 -14   4  -3   -0.70    6.80
 -14   4  -3   22.10    9.80
  15  -4   3    8.90    7.50
  15  -4   3    2.90    7.20
 -15   4  -3   13.30   10.60
 -15   4  -3   -0.20    7.90
  16  -4   3   14.50    7.20
 -16   4  -3   29.30    9.30
 -16   4  -3    4.50    8.90
  17  -4   3    2.70   11.20
 -17   4  -3   10.70    9.30
 -17   4  -3   21.30   19.20
  17  -5  -3   17.60   11.50
  17  -5  -3   -7.90   10.10
 -17   5   3   -9.20    9.50
 -17   5   3   12.40   18.70
  16  -5  -3   30.70   11.50
  16  -5  -3   15.50    8.20
 -16   5   3    9.60    9.60
 -16   5   3    5.90    8.20
  15  -5  -3    5.50    7.10
  15  -5  -3   -5.00    7.70
 -15   5   3  -13.60    9.40
 -15   5   3   -8.60    7.50
  14  -5  -3   60.29    9.50
  14  -5  -3   58.19    9.20
 -14   5   3   45.80   10.30
 -14   5   3   66.19   10.40
  13  -5  -3  105.39   11.40
  13  -5  -3  109.89   11.00
 -13   5   3  103.99   12.70
 -13   5   3   91.09   11.80
  12  -5  -3  226.08   16.20
  12  -5  -3  196.98   14.30
 -12   5   3  202.18   16.20
 -12   5   3  201.88   16.90
  11  -5  -3   28.80    6.30
  11  -5  -3   31.90    7.40
 -11   5   3   50.99    9.10
 -11   5   3   41.30    8.50
  10  -5  -3  181.48   14.10
  10  -5  -3  202.38   13.20
 -10   5   3  200.78   15.90
 -10   5   3  193.28   15.10
   9  -5  -3  137.99   10.50
   9  -5  -3  142.09   12.30
  -9   5   3  142.49   13.10
  -9   5   3  156.78   13.00
   8  -5  -3    7.30    5.20
   8  -5  -3    2.00    3.60
  -8   5   3    9.70    5.80
  -8   5   3    1.60    5.40
   7  -5  -3    4.80    3.60
   7  -5  -3   -1.80    4.30
  -7   5   3    2.60    5.30
  -7   5   3    6.50    5.40
   6  -5  -3    4.10    5.30
   6  -5  -3   11.70    3.70
   6   5  -3    3.60    3.10
  -6   5   3   -3.50    5.00
  -6   5   3    5.00    4.50
   5  -5  -3   74.59    5.90
   5  -5  -3   83.99    8.80
  -5   5   3   74.69    8.40
  -5   5   3   68.89    8.80
   5   5  -3   71.29    7.10
   4  -5  -3    7.50    5.10
   4  -5  -3    4.90    2.60
  -4   5   3   19.60    5.80
   4   5  -3   12.40    4.00
  -4   5   3    4.10    4.30
   4   5  -3    9.60    2.90
   3  -5  -3   11.60    4.70
  -3  -5   3    3.80    5.20
  -3   5   3   13.80    4.70
   3   5  -3   10.50    3.00
  -3   5   3    2.80    4.30
   3   5  -3   12.30    4.30
  -2  -5   3   89.59    8.80
   2  -5  -3  102.99    9.50
   2   5  -3   78.99    8.20
  -2   5   3  103.59    9.20
  -2   5   3  107.99    9.80
   2   5  -3   86.39    7.00
  -1  -5   3    5.10    2.20
  -1  -5   3    7.30    4.50
   1  -5  -3    3.30    4.30
   1   5  -3    1.10    4.40
  -1   5   3   13.00    4.30
  -1   5   3    6.50    4.20
   1   5  -3    5.00    3.10
   0  -5   3    8.60    2.70
   0  -5  -3    3.50    4.20
   0  -5   3   11.70    5.10
   0   5   3    5.70    3.70
   0   5  -3    8.00    3.50
   0   5  -3   -1.00    4.00
   0   5   3   11.70    4.50
  -1  -5  -3   24.20    5.50
   1  -5   3   13.40    5.00
   1  -5   3   14.40    3.30
  -1   5  -3   17.00    5.80
  -1   5  -3    5.90    3.60
   1   5   3   17.20    5.20
   1   5   3   16.80    4.30
   2  -5   3   80.29    6.30
  -2  -5  -3  101.29    9.50
   2  -5   3   85.29    8.70
  -2   5  -3   93.49    8.20
   2   5   3   89.39    7.70
  -2   5  -3   84.79    9.40
   2   5   3   82.79    8.20
   3  -5   3  176.18   12.50
   3  -5   3  167.08   10.00
  -3  -5  -3  172.48   12.20
   3   5   3  183.98   11.30
   3   5   3  187.18   11.90
  -3   5  -3  159.78   12.90
  -3   5  -3  188.78   12.20
   4  -5   3  513.25   22.10
   4  -5   3  478.05   23.80
  -4  -5  -3  535.35   24.40
  -4   5  -3  517.15   26.20
   4   5   3  520.55   22.50
   4   5   3  484.35   22.80
  -4   5  -3  501.75   24.30
   5  -5   3   -0.20    4.10
   5  -5   3   -3.20    3.70
   5   5   3   -2.80    2.90
   5   5   3    5.10    3.50
  -5   5  -3   -3.90    6.00
  -5   5  -3   -5.50    4.90
   6  -5   3    0.20    4.20
   6  -5   3    4.70    4.50
   6   5   3    2.60    4.50
  -6   5  -3   -4.40    6.10
   6   5   3    8.70    3.60
  -6   5  -3   12.10    5.90
   7  -5   3    9.50    5.10
   7  -5   3   -1.20    4.10
  -7   5  -3    6.90    5.60
  -7   5  -3   -3.40    5.20
   8  -5   3   12.50    5.30
   8  -5   3   14.40    5.40
  -8   5  -3   16.70    7.50
  -8   5  -3   10.20    5.80
   9  -5   3  121.69   10.90
   9  -5   3  127.99   11.10
  -9   5  -3  114.09   12.20
  -9   5  -3  118.29   13.40
  10  -5   3    7.10    5.70
  10  -5   3    9.70    5.80
 -10   5  -3    8.30    6.60
 -10   5  -3    7.50    7.60
  11  -5   3   -5.60    8.90
  11  -5   3    6.20    6.80
 -11   5  -3   27.00    9.70
 -11   5  -3    5.70    6.60
  12  -5   3   40.60    8.10
  12  -5   3   48.80    8.50
 -12   5  -3   28.90    8.70
 -12   5  -3   29.80   10.30
  13  -5   3    1.10    6.20
  13  -5   3   -6.30   12.00
 -13   5  -3   10.50    8.00
 -13   5  -3   -3.40    8.10
  14  -5   3  170.38   15.60
  14  -5   3  164.98   13.90
 -14   5  -3  190.98   18.40
 -14   5  -3  176.08   17.10
  15  -5   3   -3.90   10.00
 -15   5  -3  -11.50   11.00
 -15   5  -3  -15.40   13.70
  14  -6  -3  -10.30   13.90
  14  -6  -3    7.60   20.20
 -14   6   3  -17.80    9.20
 -14   6   3   -0.70   17.60
  13  -6  -3   20.10    9.20
  13  -6  -3   32.00    8.30
 -13   6   3   20.60    8.60
 -13   6   3   27.40   14.20
  12  -6  -3    6.90    7.20
  12  -6  -3    4.10    7.00
 -12   6   3   -3.80    7.40
 -12   6   3    0.50    7.50
  11  -6  -3   19.70    8.10
  11  -6  -3   22.50   10.20
 -11   6   3   14.40    9.40
 -11   6   3   24.50    7.80
  10  -6  -3   65.09    9.70
  10  -6  -3   42.40    7.00
 -10   6   3   34.60    8.70
 -10   6   3   39.10    9.80
   9  -6  -3  131.29   10.40
   9  -6  -3  121.89   12.40
  -9   6   3  139.19   13.60
  -9   6   3  108.99   13.00
   8  -6  -3   24.90    6.70
   8  -6  -3   19.50    5.70
  -8   6   3    8.10    6.60
  -8   6   3   29.30    7.50
   7  -6  -3   30.60    7.30
   7  -6  -3   24.50    4.90
  -7   6   3   23.10    6.80
  -7   6   3   23.90    7.30
  -6   6   3   21.60    6.60
  -6   6   3    0.40    6.20
   5  -6  -3   38.90    8.00
  -5   6   3   22.60    7.20
  -5   6   3   29.50    6.80
   4  -6  -3   -4.50    5.20
   4   6  -3   -5.30    5.30
  -4   6   3   -2.50    5.80
  -4   6   3    7.00    5.10
   3  -6  -3   14.50    5.60
  -3   6   3   21.00    7.00
  -3   6   3   11.30    5.30
   3   6  -3   -0.60    5.40
   2  -6  -3   32.40    7.10
  -2  -6   3   39.80    7.80
  -2   6   3   22.10    5.70
  -2   6   3   22.40    6.60
   1  -6  -3    8.10    6.10
  -1  -6   3   13.60    6.10
   1   6  -3    5.10    5.00
  -1   6   3    7.90    6.00
  -1   6   3    4.80    4.20
   0  -6   3   67.99    9.10
   0  -6  -3   69.59    9.00
   0   6  -3   41.50    7.70
   0   6   3   35.90    6.30
   0   6   3   58.19    8.10
   0   6  -3   46.70    6.30
   1  -6   3   99.79   10.80
  -1  -6  -3   98.99   10.40
   1   6   3   98.19    9.90
   1   6   3   90.29    9.10
  -1   6  -3   81.89   10.20
  -1   6  -3   80.09    8.30
   2  -6   3    5.50    4.20
   2  -6   3   10.60    5.90
  -2  -6  -3   -1.20    6.00
   2   6   3   12.20    4.40
   2   6   3    2.90    5.50
  -2   6  -3   10.20    5.00
  -2   6  -3   -7.20    6.30
  -3  -6  -3    7.30    5.60
   3  -6   3    7.00    5.40
   3  -6   3   -1.70    4.10
  -3   6  -3    4.10    6.20
   3   6   3   -1.10    9.20
  -3   6  -3   -1.60    4.40
   4  -6   3   41.30    7.50
   4  -6   3   37.90    5.50
   4   6   3   29.30    7.60
  -4   6  -3   53.79    9.10
  -4   6  -3   43.40    7.40
   5  -6   3   89.09    8.20
   5  -6   3  112.39   10.90
  -5   6  -3   96.39   10.20
  -5   6  -3   92.89   11.60
   6  -6   3  285.17   18.30
   6  -6   3  276.17   15.90
  -6   6  -3  276.97   18.50
  -6   6  -3  276.37   19.90
   7  -6   3   27.20    8.00
   7  -6   3   25.00    6.50
  -7   6  -3   27.10    8.50
   8  -6   3    3.00    7.10
   8  -6   3    4.40    6.80
  -8   6  -3   17.20    7.30
  -8   6  -3  -14.60    7.80
   9  -6   3   -8.50    8.10
   9  -6   3   11.70   10.20
  -9   6  -3    0.70    6.80
  -9   6  -3   11.00   10.90
  10  -6   3   -2.50    6.10
  10  -6   3    2.50    8.00
 -10   6  -3    1.30    7.00
 -10   6  -3   -1.00   11.90
  11  -6   3   10.10   16.80
  11  -6   3   25.70   12.90
 -11   6  -3   38.00   11.30
  12  -6   3   38.10   29.50
  12  -6   3   26.10   13.10
 -12   6  -3   17.80    9.00
 -12   6  -3   52.99   12.50
   9  -7  -3   13.60    9.10
  -9   7   3   21.30   13.60
  -9   7   3   17.20    8.00
   8  -7  -3  -11.90   10.60
  -8   7   3   -2.80   13.80
  -8   7   3  -20.60    8.60
   7  -7  -3   85.69   11.60
  -7   7   3   58.49   10.30
  -7   7   3   55.79   12.30
   6  -7  -3   30.50    9.70
  -6   7   3   50.69   13.00
   5  -7  -3   46.80    9.60
  -5   7   3   23.20    7.70
  -5   7   3   28.70    9.10
   4  -7  -3    5.60    7.60
  -4   7   3   -0.60    5.90
  -4   7   3  -19.80   12.90
   3  -7  -3   23.00   10.00
  -3   7   3   17.70    6.40
  -3   7   3   27.10   11.60
   2  -7  -3   17.10    7.00
  -2   7   3    6.20   10.00
  -1  -7   3   -3.60   10.60
   1  -7  -3    5.30    7.50
   1   7  -3    4.60   11.30
  -1   7   3    4.40    8.10
   0  -7  -3    8.60   10.10
   0  -7   3   24.90    7.90
   0   7   3   13.00   12.50
   0   7  -3    5.50   12.70
  -1  -7  -3   36.10    8.50
   1  -7   3   20.70    7.40
   1   7   3   20.70   12.70
  -1   7  -3   12.30   10.40
  -2  -7  -3   66.89   10.60
   2  -7   3   46.70    9.00
  -2   7  -3   35.40    9.00
  -3   7  -3  115.39   16.20
   4  -7   3    2.50    9.90
  -4   7  -3    7.20    7.60
   5  -7   3   16.50   11.00
  -5   7  -3   13.10   13.70
   6  -7   3    7.50   12.50
  -6   7  -3    8.00   17.10
  -6   7  -3    3.00   10.60
   7  -7   3   71.99   13.80
  -7   7  -3   41.30   10.80
  -7   7  -3   37.20   10.10
 -23   0   4    1.10    7.90
  22   0  -4   20.60   11.50
 -22   0   4    3.20    6.80
  21   0  -4    2.40   11.20
 -21   0   4   -4.50    6.70
 -20   0   4   61.19    8.90
 -20   0   4   72.89   10.00
  20   0  -4   76.49   10.00
 -19   0   4    8.40    5.70
  19   0  -4   10.40    6.40
 -19   0   4   12.30    6.50
 -18   0   4   -4.30    5.50
  18   0  -4    3.20    4.80
 -18   0   4   -2.00    5.30
 -17   0   4    4.50    4.90
 -17   0   4   -5.20    4.90
  17   0  -4    7.40    4.90
 -16   0   4  123.29    9.90
  16   0  -4  122.99   10.50
 -16   0   4  132.49   11.10
 -15   0   4   -1.80    3.40
 -15   0   4    0.10    4.10
 -15   0   4    0.80    2.50
  15   0  -4   -3.10    4.30
 -14   0   4  401.16   18.30
 -14   0   4  398.66   19.60
 -14   0   4  375.56   16.10
  14   0  -4  377.46   19.20
 -13   0   4   -6.30    3.70
 -13   0   4    0.20    2.10
 -13   0   4   -2.10    4.00
 -12   0   4  649.43   24.40
 -12   0   4  670.53   26.10
 -12   0   4  618.24   88.89
 -11   0   4    4.00    2.00
 -11   0   4    5.80    2.80
 -11   0   4    4.90    3.20
 -10   0   4  231.38   10.40
 -10   0   4  252.37   11.70
 -10   0   4  269.27   13.00
  -9   0   4   -1.80    2.20
  -9   0   4   -0.40    3.40
  -9   0   4    1.30    1.60
  -8   0   4  148.29    7.50
  -8   0   4  149.39    8.50
  -8   0   4  146.29    6.90
  -7   0   4   24.30    3.40
  -7   0   4   17.70    2.20
  -7   0   4   23.10    2.80
  -6   0   4   19.90    2.30
  -6   0   4   21.60    3.10
   6   0  -4   16.90    2.30
  -5   0   4    7.90    1.70
  -5   0   4    4.00    2.30
   5   0  -4    5.30    1.70
  -4   0   4 5483.95  172.88
   4   0  -4 4947.21  173.18
  -4   0   4 5662.83  172.18
   3   0  -4    3.90    1.60
  -3   0   4    5.20    1.60
  -3   0   4    5.20    2.00
  -2   0   4 4882.81  156.68
   2   0  -4 4565.94  156.58
   2   0  -4 4904.71  156.58
  -2   0   4 5106.09  156.68
   1   0  -4   65.79    4.00
   1   0  -4   64.99    4.10
  -1   0   4   63.59    4.10
  -1   0   4   69.79    4.20
   0   0  -4  318.57   12.60
   0   0  -4  306.87   12.10
   0   0   4  310.67   12.30
   0   0   4  341.07   12.70
  -1   0  -4   76.79    4.60
  -1   0  -4   74.89    4.80
   1   0   4   78.29    4.80
   1   0   4   73.39    4.60
   1   0   4   82.19    4.80
  -2   0  -4  545.45   19.50
   2   0   4  522.95   19.10
  -2   0  -4  471.95   18.80
  -3   0  -4   -0.80    2.20
  -3   0  -4   -2.00    2.00
   3   0   4   -0.60    2.40
  -3   0  -4   -4.20    2.70
   4   0   4 1788.22   60.79
  -4   0  -4 1816.22   60.89
  -4   0  -4 1788.52   61.09
  -5   0  -4    1.20    3.00
   5   0   4   -2.40    2.90
  -5   0  -4   -1.90    3.10
  -5   0  -4   -4.10    2.60
  -6   0  -4   63.69    5.40
   6   0   4   67.69    5.80
  -6   0  -4   68.39    5.90
  -6   0  -4   68.29    5.80
  -7   0  -4   -2.00    2.80
   7   0   4    0.50    2.60
  -7   0  -4    2.60    2.70
  -7   0  -4    0.30    2.60
  -8   0  -4  222.68   11.80
  -8   0  -4  216.08   12.10
  -8   0  -4  214.58   12.10
   8   0   4  236.78   12.40
  -9   0  -4    2.80    2.90
  -9   0  -4    2.30    3.30
  -9   0  -4    6.00    3.80
   9   0   4   12.40    4.10
 -10   0  -4  144.39    9.50
  10   0   4  148.29   10.30
 -10   0  -4  143.49   10.20
 -10   0  -4  151.88   10.50
 -11   0  -4    0.30    3.40
 -11   0  -4    6.80    4.00
  11   0   4    6.50    4.40
 -11   0  -4    7.60    4.70
 -12   0  -4    8.80    4.20
 -12   0  -4   -1.10    4.00
 -12   0  -4    4.60    4.70
  12   0   4    5.10    4.50
 -13   0  -4   -6.20    5.00
  13   0   4    1.40    4.30
 -13   0  -4   -0.30    4.00
 -13   0  -4   -7.00    5.40
 -14   0  -4   84.39    9.40
 -14   0  -4   61.89    7.50
  14   0   4   72.19    8.60
 -14   0  -4   69.09    8.40
  15   0   4   -8.80    5.30
 -15   0  -4    6.80    5.50
 -15   0  -4    0.80    4.60
 -15   0  -4   -2.20    5.00
  16   0   4   23.80    6.90
 -16   0  -4   14.10    6.30
 -16   0  -4    8.40    6.30
 -17   0  -4    3.80    6.70
  17   0   4   12.00    6.80
 -17   0  -4   21.00    7.80
  18   0   4   22.30    7.10
 -18   0  -4   14.80    7.10
  23  -1  -4   44.40   16.40
 -23  -1   4   43.90   10.70
 -23   1   4   53.99   14.60
  22  -1  -4   12.40    8.50
 -22  -1   4   16.10    9.80
 -22   1   4   27.10    9.60
 -22   1   4   15.30    9.20
  21  -1  -4   15.30   11.20
 -21  -1   4   15.70    9.40
 -21   1   4    7.80    7.60
 -21   1   4   10.70    7.40
 -20  -1   4   41.50    8.70
  20  -1  -4   61.29    9.50
 -20   1   4   58.59    9.80
 -20   1   4   67.69   10.50
  19  -1  -4   22.10    6.60
 -19   1   4   21.30    7.00
  19   1  -4   30.10    6.90
  18  -1  -4    7.20    5.80
 -18  -1   4   -9.80    5.90
 -18   1   4   13.50    6.50
 -18   1   4   -6.10    6.10
  18   1  -4    2.10    5.20
 -17  -1   4  110.99    9.00
  17  -1  -4  121.99   11.20
 -17  -1   4  113.49   10.60
 -17   1   4  114.89    9.40
 -17   1   4  124.29   11.10
 -17   1   4  100.39   10.90
  17   1  -4  113.89   10.30
  16  -1  -4   19.00    6.20
 -16  -1   4   12.60    5.50
 -16  -1   4   24.80    4.90
  16   1  -4   17.40    5.10
 -16   1   4   25.20    5.00
 -16   1   4   17.90    6.00
 -16   1   4   21.10    6.50
 -15  -1   4  138.89   10.40
 -15  -1   4  130.89    9.00
  15  -1  -4  127.29   10.50
 -15   1   4  137.99   10.80
 -15   1   4  131.79    9.40
  15   1  -4  135.59   10.30
 -15   1   4  116.49   10.60
  14  -1  -4   14.70    4.50
 -14  -1   4   11.60    3.40
 -14  -1   4   11.80    4.50
 -14   1   4   12.90    4.30
 -14   1   4   20.30    5.20
 -14   1   4    7.30    3.60
  14   1  -4   10.00    4.20
  13  -1  -4   32.60    6.00
 -13  -1   4   41.50    4.70
 -13  -1   4   38.40    5.60
 -13   1   4   38.30    5.70
 -13   1   4   38.20    4.90
 -13   1   4   33.30    6.00
 -12  -1   4   44.90    4.40
  12  -1  -4   40.90    6.30
 -12  -1   4   41.50    5.50
 -12   1   4   50.29    5.00
 -12   1   4   47.10    6.60
 -12   1   4   43.20    5.60
 -11  -1   4   15.20    4.00
 -11  -1   4   17.50    3.00
 -11   1   4   16.00    4.20
 -11   1   4   20.50    3.80
 -11   1   4   30.20    4.80
 -10  -1   4   33.30    4.20
 -10  -1   4   30.40    3.20
 -10   1   4   38.90    4.70
 -10   1   4   30.50    4.20
 -10   1   4   26.80    4.60
  -9  -1   4    9.50    3.00
  -9  -1   4   16.00    2.30
  -9   1   4   21.30    3.90
  -9   1   4   17.80    3.40
  -9   1   4   13.30    3.60
   9   1  -4   11.70    2.30
  -8  -1   4   55.29    5.00
  -8  -1   4   54.09    3.50
   8   1  -4   52.79    3.20
  -8   1   4   59.79    5.00
  -8   1   4   61.29    5.40
  -8   1   4   50.09    4.80
  -7  -1   4 1106.49   37.40
  -7  -1   4 1070.29   35.50
   7   1  -4 1059.99   35.40
  -7   1   4 1063.39   38.10
  -7   1   4 1090.69   38.10
  -7   1   4 1047.60   37.60
  -6  -1   4  942.01   32.60
  -6  -1   4  960.50   30.50
   6   1  -4  881.71   30.30
  -6   1   4  939.51   33.10
  -6   1   4  918.61   33.00
  -5  -1   4  129.49    6.50
   5  -1  -4  124.89    6.60
  -5  -1   4  132.59    5.30
  -5   1   4  130.69    6.90
   5   1  -4  122.99    5.30
  -5   1   4  126.39    7.00
   4  -1  -4   40.20    3.40
  -4  -1   4   47.40    3.70
  -4  -1   4   46.00    2.70
  -4   1   4   40.00    3.90
   4   1  -4   44.00    3.00
  -4   1   4   41.20    3.60
  -3  -1   4  575.74   19.80
   3  -1  -4  566.24   21.10
  -3  -1   4  647.74   21.60
  -3  -1   4  614.64   20.90
   3   1  -4  620.54   21.00
  -3   1   4  586.34   21.20
  -3   1   4  587.14   21.70
  -2  -1   4  230.58    8.50
  -2  -1   4  222.28    9.20
  -2  -1   4  224.58    9.40
   2  -1  -4  224.58    9.00
   2   1  -4  227.08    9.20
   2   1  -4  221.08    9.40
  -2   1   4  234.78    9.20
   1  -1  -4  609.54   20.70
   1  -1  -4  567.14   20.50
  -1  -1   4  586.94   21.40
  -1  -1   4  588.14   20.60
  -1  -1   4  616.54   21.30
   1   1  -4  588.74   20.70
   1   1  -4  582.64   20.60
  -1   1   4  595.44   20.70
   1   1  -4  612.04   21.60
   0  -1   4  603.24   21.60
   0  -1  -4  630.44   21.20
   0  -1   4  625.24   21.20
   0  -1  -4  619.94   21.20
   0  -1   4  614.24   22.00
   0   1  -4  594.54   21.10
   0   1  -4  599.64   21.80
   0   1   4  630.54   21.40
   0   1   4  604.24   21.10
   0   1  -4  604.74   22.40
   1  -1   4  136.89    6.90
  -1  -1  -4  142.29    6.40
   1  -1   4  149.29    7.30
   1  -1   4  140.39    6.10
   1  -1   4  153.38    7.40
  -1  -1  -4  148.49    6.20
  -1   1  -4  140.79    7.10
  -1   1  -4  144.89    6.10
   1   1   4  152.48    6.60
  -1   1  -4  142.49    7.60
   1   1   4  138.79    6.00
  -2  -1  -4  648.94   22.50
  -2  -1  -4  640.64   22.80
   2  -1   4  677.83   24.30
   2  -1   4  653.23   22.50
   2   1   4  662.93   23.00
  -2   1  -4  660.43   24.40
  -2   1  -4  649.93   24.10
   2   1   4  635.94   22.40
  -3  -1  -4   13.40    2.20
  -3  -1  -4   14.10    2.90
   3  -1   4   15.80    2.00
   3  -1   4   11.60    3.00
   3   1   4   17.50    2.00
   3   1   4   14.70    2.60
  -3   1  -4   12.20    3.40
  -3   1  -4   15.80    3.50
   4  -1   4   45.00    3.30
  -4  -1  -4   47.60    4.20
  -4  -1  -4   42.60    3.60
   4  -1   4   46.20    4.90
  -4   1  -4   48.90    5.00
   4   1   4   49.99    4.00
   4   1   4   48.10    3.30
  -4   1  -4   52.79    5.10
  -4   1  -4   53.09    5.20
   5  -1   4  136.89    8.40
  -5  -1  -4  129.59    7.20
  -5  -1  -4  143.59    7.60
   5   1   4  134.39    7.50
  -5   1  -4  133.19    8.50
  -5   1  -4  139.19    8.70
  -5   1  -4  132.79    8.50
  -6  -1  -4   62.39    5.20
  -6  -1  -4   67.99    5.10
   6  -1   4   52.99    5.50
  -6   1  -4   67.39    6.10
  -6   1  -4   54.59    5.60
   6   1   4   68.59    5.30
  -6   1  -4   65.59    6.00
  -7  -1  -4  144.79    8.20
  -7  -1  -4  139.99    8.50
   7  -1   4  146.89    9.50
  -7   1  -4  140.39    9.10
  -7   1  -4  144.29    9.50
   7   1   4  141.39    8.50
  -7   1  -4  159.88    9.90
  -8  -1  -4   12.20    3.00
  -8  -1  -4    6.60    2.80
   8  -1   4    9.80    3.80
  -8   1  -4    3.00    3.60
  -8   1  -4   16.70    4.50
   8   1   4    0.80    2.70
  -8   1  -4    8.80    4.00
  -9  -1  -4  151.38    8.70
   9  -1   4  146.09   10.20
  -9  -1  -4  128.59    8.80
  -9   1  -4  144.99   10.20
   9   1   4  142.99    9.20
  -9   1  -4  137.99    9.70
  -9   1  -4  132.89    9.90
 -10  -1  -4   14.00    3.80
 -10  -1  -4   12.10    3.50
  10  -1   4    9.80    4.20
 -10   1  -4   16.60    4.50
 -10   1  -4    3.80    4.90
 -10   1  -4   14.80    4.70
  10   1   4   13.90    3.60
  11  -1   4  165.68   12.20
 -11  -1  -4  189.78   11.70
 -11  -1  -4  184.08   10.70
 -11   1  -4  185.68   12.80
 -11   1  -4  192.38   13.00
 -11   1  -4  192.48   12.30
  11   1   4  210.18   12.00
 -12  -1  -4   25.70    4.60
 -12  -1  -4   28.10    5.50
  12  -1   4   28.20    5.70
  12   1   4   22.30    5.10
 -12   1  -4   33.00    6.10
 -12   1  -4   22.70    5.90
 -12   1  -4   24.90    5.90
 -13  -1  -4   25.30    4.50
  13  -1   4   21.60    6.00
 -13  -1  -4   24.50    5.50
  13   1   4   26.40    5.80
 -13   1  -4   23.60    5.70
 -13   1  -4   26.60    6.90
 -13   1  -4   27.70    6.30
  14  -1   4    5.20    5.40
 -14  -1  -4   -2.60    4.40
  14   1   4   10.50    4.70
 -14   1  -4   -5.30    4.90
 -14   1  -4   -9.00    6.10
 -14   1  -4    1.40    5.00
 -15  -1  -4    8.00    5.70
  15  -1   4   12.90    5.70
 -15   1  -4   -2.20    5.40
 -15   1  -4    9.60    6.70
  15   1   4   -3.90    5.30
 -15   1  -4    3.90    5.40
  16  -1   4   28.30    7.30
 -16  -1  -4   39.80    7.60
 -16   1  -4   25.40    7.90
 -16   1  -4   15.70    6.60
 -16   1  -4   39.70    8.00
 -17  -1  -4   98.29   10.80
  17  -1   4   91.29   10.80
 -17   1  -4   84.99   11.00
  18  -1   4  -14.20    8.20
 -18   1  -4   -2.20    7.90
 -18   1  -4    8.90    6.80
  19  -1   4   19.30   13.40
 -19   1  -4   32.80    9.60
 -19   1  -4   48.90   10.80
  20  -1   4   15.50   19.30
 -20   1  -4   -8.00   13.00
 -22  -2   4   15.20   11.90
  22  -2  -4   31.30   10.30
 -22   2   4   18.10   10.00
  21  -2  -4   -1.80    8.90
 -21  -2   4    9.80    8.00
 -21   2   4    2.20    6.80
 -21   2   4   -4.00    8.40
 -20  -2   4   73.79    9.70
  20  -2  -4   77.79   10.70
 -20   2   4   84.29   12.10
 -20   2   4   69.59   10.70
  19  -2  -4   12.10    6.90
 -19   2   4   14.20    7.10
 -19   2   4   23.70    7.80
  18  -2  -4   53.79    8.90
 -18  -2   4   45.30    7.80
 -18   2   4   52.49    9.50
 -18   2   4   70.69    9.10
 -18   2   4   60.49    9.70
 -17  -2   4   92.99    9.40
  17  -2  -4   79.89    9.70
 -17   2   4   89.99   10.40
 -17   2   4   62.69    8.80
 -17   2   4   94.19   10.50
 -16  -2   4   41.40    6.80
  16  -2  -4   37.30    7.30
 -16   2   4   47.60    8.00
 -16   2   4   39.60    7.70
 -16   2   4   44.60    7.10
 -15  -2   4   37.30    5.90
  15  -2  -4   20.00    5.90
 -15   2   4   23.10    5.60
 -15   2   4   17.00    6.20
  15   2  -4   21.70    4.90
 -15   2   4   20.40    6.30
  14  -2  -4   33.10    6.60
 -14  -2   4   38.40    5.70
 -14   2   4   45.80    6.40
 -14   2   4   37.70    7.00
 -14   2   4   26.10    6.20
  14   2  -4   37.90    5.70
 -13  -2   4   30.60    5.00
 -13   2   4   25.00    5.80
 -13   2   4   36.80    6.50
 -13   2   4   28.40    5.50
  12  -2  -4    7.50    4.40
 -12   2   4   14.70    4.50
 -12   2   4    7.30    4.10
 -12   2   4    4.40    4.70
 -11  -2   4  263.47   13.00
  11  -2  -4  271.17   14.70
 -11   2   4  278.37   15.10
 -11   2   4  247.48   13.90
 -11   2   4  270.37   14.70
 -10  -2   4  348.07   14.90
  10  -2  -4  309.97   16.00
 -10   2   4  336.97   16.60
 -10   2   4  338.97   16.30
 -10   2   4  327.27   16.40
  -9  -2   4    9.80    2.60
  -9   2   4   15.90    3.90
  -9   2   4   19.90    4.30
  -9   2   4   12.00    3.70
  -8  -2   4   60.19    4.60
  -8   2   4   64.59    6.00
  -8   2   4   54.99    5.70
  -8   2   4   55.59    5.50
  -7  -2   4   50.99    3.90
  -7   2   4   46.40    4.90
  -7   2   4   47.50    5.10
  -7   2   4   42.20    5.30
  -6  -2   4  145.89    6.90
  -6  -2   4  128.29    5.40
  -6   2   4  147.09    8.00
  -6   2   4  137.49    8.50
   6   2  -4  119.29    5.60
  -6   2   4  128.59    8.10
   5  -2  -4  119.79    6.60
  -5  -2   4  123.99    6.30
  -5  -2   4  111.29    5.40
   5   2  -4  125.29    5.80
  -5   2   4  120.79    7.70
  -5   2   4  123.39    6.90
  -5   2   4  130.29    7.90
   4  -2  -4  174.38    9.10
   4  -2  -4  162.18    8.00
  -4  -2   4  170.38    7.80
  -4  -2   4  190.48    8.20
  -4   2   4  189.88    8.60
  -4   2   4  173.88    9.30
   4   2  -4  191.08    8.20
  -3  -2   4   17.80    2.40
  -3  -2   4   21.70    2.60
   3  -2  -4   23.90    3.60
  -3  -2   4   19.40    1.70
   3  -2  -4   17.60    2.30
  -3   2   4   21.40    3.50
   3   2  -4   20.00    3.00
  -3   2   4   23.30    2.60
   3   2  -4   21.40    1.90
   2  -2  -4    9.20    2.50
  -2  -2   4    7.10    2.20
  -2  -2   4    9.20    1.60
  -2   2   4    6.60    2.70
   2   2  -4    5.70    2.20
   2   2  -4    9.20    4.20
  -2   2   4    8.70    1.80
   1  -2  -4    0.90    2.50
  -1  -2   4    1.60    1.50
  -1  -2   4   -1.20    2.70
  -1  -2   4    7.70    2.60
   1   2  -4   -2.00    2.30
   1   2  -4    1.60    1.90
  -1   2   4    1.40    1.20
   0  -2   4  526.45   19.80
   0  -2   4  511.25   19.60
   0  -2  -4  524.05   19.80
   0  -2   4  526.95   19.70
   0   2  -4  508.75   19.40
   0   2  -4  515.75   20.50
   0   2   4  509.95   17.80
  -1  -2  -4   63.29    4.70
   1  -2   4   65.49    4.90
   1  -2   4   72.89    5.00
   1  -2   4   67.49    5.00
  -1   2  -4   60.59    5.50
   1   2   4   63.19    3.30
  -1   2  -4   69.49    5.10
   2  -2   4   54.99    4.90
  -2  -2  -4   58.79    4.50
   2  -2   4   55.19    4.30
  -2   2  -4   51.79    4.80
   2   2   4   49.40    3.00
  -2   2  -4   56.69    5.30
   3  -2   4  173.78    8.60
   3  -2   4  177.58    9.50
  -3  -2  -4  167.58    8.50
  -3   2  -4  172.18    9.50
   3   2   4  164.88    7.20
  -3   2  -4  172.58   10.00
  -4  -2  -4  104.99    5.50
   4  -2   4  113.89    6.70
   4  -2   4  114.39    7.50
  -4   2  -4  111.19    8.10
  -4   2  -4  109.39    7.60
   4   2   4  110.19    5.60
   5  -2   4   42.20    4.90
   5  -2   4   37.60    4.00
  -5  -2  -4   36.60    3.30
  -5   2  -4   47.70    5.40
  -5   2  -4   45.00    5.20
   5   2   4   42.40    3.40
  -5   2  -4   49.20    5.80
   6  -2   4   15.70    4.00
   6  -2   4   17.00    3.30
   6   2   4   15.30    2.60
  -6   2  -4   16.60    4.30
  -6   2  -4   18.70    4.30
  -6   2  -4   17.80    4.50
   7  -2   4   26.70    4.70
   7  -2   4   24.10    3.80
  -7   2  -4   30.20    4.90
  -7   2  -4   24.60    4.70
   7   2   4   29.40    3.70
  -7   2  -4   31.80    5.50
   8  -2   4  256.17   12.50
   8  -2   4  277.47   14.50
  -8   2  -4  244.38   14.60
   8   2   4  255.87   12.20
  -8   2  -4  271.17   14.90
  -8   2  -4  256.17   14.40
   9  -2   4   83.99    8.10
   9  -2   4   72.09    6.00
  -9   2  -4   74.59    8.00
  -9   2  -4   87.49    8.30
   9   2   4   75.89    6.30
  -9   2  -4   78.29    8.10
  10  -2   4   12.40    3.60
  10  -2   4   21.10    5.20
 -10   2  -4   17.90    5.70
 -10   2  -4   13.20    5.30
  10   2   4   13.40    3.60
 -10   2  -4   16.60    5.20
  11  -2   4   70.79    8.10
  11  -2   4   84.09    6.80
  11   2   4   82.59    7.20
 -11   2  -4   77.09    8.70
 -11   2  -4   71.39    8.20
 -11   2  -4   59.49    7.90
  12  -2   4   73.39    8.70
 -12   2  -4   76.99    9.10
 -12   2  -4  100.39    9.90
 -12   2  -4  105.89   10.50
  13  -2   4   50.59    7.90
 -13   2  -4   58.19    8.50
 -13   2  -4   47.90    8.50
 -13   2  -4   47.00    7.80
  14  -2   4  240.98   16.60
 -14   2  -4  241.78   16.90
 -14   2  -4  238.88   17.00
 -14   2  -4  238.78   16.30
  15  -2   4    7.20    5.90
 -15   2  -4    6.20    6.10
 -15   2  -4    6.60    6.90
 -15   2  -4    5.10    6.20
  16  -2   4  178.08   15.20
 -16   2  -4  182.18   16.20
 -16   2  -4  216.88   16.80
 -16   2  -4  182.88   15.50
  17  -2   4   -0.20    6.60
 -17   2  -4    7.60    6.60
 -17   2  -4   -5.50   11.60
 -17   2  -4   17.20    8.10
  18  -2   4   15.40    8.40
 -18   2  -4   -1.70    7.50
 -18   2  -4   -4.90    7.40
  19  -2   4   -0.80   17.40
 -19   2  -4   18.10    9.90
  21  -3  -4   22.60   13.10
 -21  -3   4   13.40    9.50
 -21   3   4   20.30   10.70
 -21   3   4   15.30   16.80
  20  -3  -4    2.40    6.80
 -20  -3   4    4.00    8.90
 -20   3   4    6.90    9.30
 -20   3   4    7.60    8.30
  19  -3  -4   10.00    6.80
 -19  -3   4    3.00    6.40
 -19   3   4   -7.00   16.70
 -19   3   4    5.80    9.30
 -19   3   4    2.60    9.40
 -18  -3   4   12.50    6.60
  18  -3  -4    1.80    6.00
 -18   3   4    8.30    7.40
 -18   3   4  -10.60    6.80
 -18   3   4  -15.40    8.10
  17  -3  -4   27.00    7.40
 -17  -3   4   32.20    6.30
 -17   3   4   19.60    7.70
 -17   3   4   36.00    8.10
 -17   3   4   35.70    8.20
 -16  -3   4   29.10    5.70
  16  -3  -4   28.70    7.00
 -16   3   4   30.40    7.40
 -16   3   4   36.70    7.90
 -16   3   4   15.50    6.50
  15  -3  -4   -5.60    5.30
 -15  -3   4    8.30    4.10
 -15   3   4   -4.40    5.40
 -15   3   4    7.60    6.00
 -14  -3   4   -0.60    3.30
  14  -3  -4    3.50    4.50
 -14   3   4   -2.80    4.60
 -14   3   4    4.70    5.50
 -14   3   4   -4.90    5.90
  13  -3  -4   84.19    8.70
 -13  -3   4   76.19    6.50
 -13   3   4   67.99    8.00
 -13   3   4   60.99    8.40
 -13   3   4   79.19    9.00
 -12  -3   4    2.20    2.70
  12  -3  -4   -0.40    3.80
 -12   3   4    5.00    5.40
 -12   3   4    3.80    4.40
 -12   3   4   10.50    4.80
 -11  -3   4  229.58   11.30
  11  -3  -4  242.78   13.90
 -11   3   4  216.28   14.10
 -11   3   4  223.18   13.90
 -11   3   4  230.18   14.50
 -10  -3   4   38.60    4.20
  10  -3  -4   53.69    6.40
 -10   3   4   41.30    5.90
 -10   3   4   27.90    5.90
 -10   3   4   26.20    5.90
   9  -3  -4  463.25   20.60
  -9  -3   4  487.45   18.50
   9  -3  -4  462.45   21.40
  -9   3   4  483.85   22.10
  -9   3   4  446.76   20.90
  -9   3   4  483.85   22.50
   8  -3  -4   14.80    3.50
  -8  -3   4   10.20    2.40
   8  -3  -4    6.70    3.70
  -8   3   4    9.10    3.20
  -8   3   4   13.50    4.30
  -8   3   4    9.40    4.20
   7  -3  -4  201.08   11.60
   7  -3  -4  209.38   10.80
  -7  -3   4  191.28    8.80
  -7   3   4  195.18   10.80
  -7   3   4  204.08   12.10
   7   3  -4  184.88    8.40
  -7   3   4  214.48   12.30
  -6  -3   4    1.30    1.70
   6  -3  -4    8.40    3.20
   6  -3  -4   -0.40    2.10
   6   3  -4    2.60    1.70
  -6   3   4    2.20    2.30
  -6   3   4   -1.00    3.10
  -6   3   4   -1.30    3.40
  -5  -3   4   16.50    2.40
   5  -3  -4   13.00    2.80
   5  -3  -4   14.50    3.70
   5  -3  -4    9.70    2.40
  -5   3   4    7.60    3.50
  -5   3   4   13.20    2.80
   5   3  -4   17.40    2.70
  -5   3   4    8.80    3.70
   4  -3  -4    2.50    2.00
  -4  -3   4    3.80    1.80
   4  -3  -4    1.50    2.80
   4  -3  -4    5.00    1.80
  -4   3   4   -1.70    2.70
   4   3  -4    6.80    1.50
  -4   3   4    4.30    2.10
   4   3  -4    3.40    2.10
  -4   3   4    1.70    2.90
   3  -3  -4  245.38   10.50
  -3  -3   4  250.47   12.70
  -3  -3   4  257.77   10.80
  -3  -3   4  237.48   10.30
   3  -3  -4  261.17   12.80
   3  -3  -4  265.67   11.00
  -3   3   4  263.37   13.00
   3   3  -4  268.97   10.60
  -3   3   4  261.47   11.00
  -3   3   4  267.67   13.40
   3   3  -4  265.47   12.30
  -2  -3   4  214.18    9.40
   2  -3  -4  200.48   10.80
  -2  -3   4  202.78   10.70
   2  -3  -4  177.68    8.20
  -2  -3   4  202.38    9.10
   2  -3  -4  195.28    8.50
  -2   3   4  196.08    8.50
  -2   3   4  198.88   11.30
   2   3  -4  210.28    9.20
  -2   3   4  205.58   10.90
   2   3  -4  210.88   10.70
   1  -3  -4  297.27   14.00
  -1  -3   4  292.57   12.60
  -1  -3   4  320.67   14.30
   1  -3  -4  300.27   11.20
  -1  -3   4  286.97   12.50
   1  -3  -4  271.17   10.90
  -1   3   4  309.27   14.10
   1   3  -4  299.17   12.80
   1   3  -4  322.27   14.60
  -1   3   4  304.77   11.20
   0  -3  -4    9.90    3.30
   0  -3   4    8.80    3.00
   0  -3   4    8.50    2.70
   0   3  -4   13.60    3.00
   0   3  -4    9.10    3.50
   0   3   4    9.50    3.00
   1  -3   4   47.30    5.20
   1  -3   4   47.40    4.70
  -1  -3  -4   49.70    5.00
   1  -3   4   47.50    4.70
   1   3   4   43.40    4.50
  -1   3  -4   54.69    5.70
  -1   3  -4   45.80    4.70
   2  -3   4  102.39    7.00
   2  -3   4  106.29    7.40
  -2  -3  -4   95.79    7.10
  -2   3  -4  111.09    7.50
  -2   3  -4  104.89    8.10
   3  -3   4  215.88   11.30
  -3  -3  -4  222.58   11.40
   3  -3   4  213.48   11.50
  -3   3  -4  244.38   12.40
  -3   3  -4  229.98   13.10
   4  -3   4   17.30    3.80
   4  -3   4    8.20    3.50
  -4  -3  -4    9.60    3.40
  -4   3  -4   14.70    4.50
  -4   3  -4    9.60    3.60
   5  -3   4  532.65   22.50
   5  -3   4  522.85   21.70
  -5   3  -4  514.35   22.80
  -5   3  -4  510.65   23.80
   6  -3   4  293.67   14.80
   6  -3   4  277.57   13.80
  -6   3  -4  292.27   16.20
  -6   3  -4  289.87   15.70
   6   3   4  235.98   10.50
   7  -3   4    9.10    3.40
   7  -3   4    9.90    4.10
  -7   3  -4   12.70    4.80
  -7   3  -4    6.70    4.50
   8  -3   4    1.80    3.40
   8  -3   4   -1.90    3.80
  -8   3  -4   10.60    5.10
  -8   3  -4    9.40    4.90
  -8   3  -4   -2.40    3.90
   9  -3   4    9.30    4.60
  -9   3  -4    7.50    5.30
  -9   3  -4   20.50    6.10
  -9   3  -4   23.70    5.90
  10  -3   4    4.00    4.50
  10  -3   4    1.00    3.30
 -10   3  -4    4.20    4.50
 -10   3  -4   -3.70    5.10
  11  -3   4  187.18   13.50
  11  -3   4  173.18   11.20
 -11   3  -4  191.38   14.60
 -11   3  -4  174.98   13.70
 -11   3  -4  181.98   14.10
  12  -3   4    4.00    3.70
  12  -3   4    3.50    5.00
 -12   3  -4   11.70    6.10
 -12   3  -4    2.90    5.50
 -12   3  -4   -0.80    6.10
  13  -3   4  125.69   11.70
  13  -3   4  126.89    9.90
 -13   3  -4  127.09   12.30
 -13   3  -4  129.39   12.80
 -13   3  -4  121.09   12.50
  14  -3   4   12.50    4.90
  14  -3   4   10.90    6.20
 -14   3  -4   12.80    7.60
 -14   3  -4    8.30    7.00
  15  -3   4   22.80    7.10
 -15   3  -4   32.70    9.00
 -15   3  -4   24.30    7.50
 -15   3  -4   31.60   10.30
  16  -3   4   -6.50    6.70
 -16   3  -4  -12.00    8.30
 -16   3  -4   28.90   11.60
  17  -3   4   10.70    7.30
 -17   3  -4   10.20    8.00
 -17   3  -4   34.00   13.00
  18  -3   4    5.00   13.10
 -18   3  -4   14.20    9.50
 -18   3  -4   -6.20   18.10
  20  -4  -4   84.79   17.30
  20  -4  -4   86.99   12.70
 -20   4   4   87.99   13.70
 -20   4   4   69.79   19.30
 -20   4   4   75.89   24.10
  19  -4  -4   11.50   12.20
  19  -4  -4   12.10    9.90
 -19   4   4   -1.90   16.70
 -19   4   4   -1.90   19.00
 -19   4   4    0.30    8.20
  18  -4  -4    6.80   14.60
  18  -4  -4  -17.30    7.70
 -18   4   4   -0.10   11.00
 -18   4   4  -11.40   11.00
 -18   4   4    1.90    8.20
  17  -4  -4    2.90    6.70
  17  -4  -4   -3.20    5.70
 -17   4   4    8.60   10.20
 -17   4   4    1.50    7.70
 -17   4   4    6.70    9.70
  16  -4  -4    3.80    6.10
  16  -4  -4    1.60    5.90
 -16   4   4   -3.70    7.10
 -16   4   4   -9.80    9.40
 -16   4   4    8.90    7.00
  15  -4  -4   11.70    6.10
  15  -4  -4   14.10    6.30
 -15  -4   4   11.50    4.70
 -15   4   4   -9.80    6.30
 -15   4   4    3.20    6.90
 -15   4   4    2.10    5.70
  14  -4  -4   21.30    6.40
  14  -4  -4   25.70    6.40
 -14  -4   4   15.00    3.80
 -14   4   4    8.30    5.40
 -14   4   4   33.30    8.60
 -14   4   4   20.10    7.30
 -13  -4   4   51.29    5.00
  13  -4  -4   58.49    8.30
  13  -4  -4   40.40    6.90
 -13   4   4   52.59    8.50
 -13   4   4   48.50    7.60
 -13   4   4   71.79    9.60
  12  -4  -4  158.78   12.50
  12  -4  -4  141.59   11.10
 -12  -4   4  138.79    7.90
 -12   4   4  146.79   12.90
 -12   4   4  149.59   12.60
 -12   4   4  120.29   10.90
 -11  -4   4    2.30    2.40
  11  -4  -4   -4.30    4.50
  11  -4  -4  -14.10    5.90
 -11   4   4    2.90    5.20
 -11   4   4   -2.80    4.20
 -11   4   4    1.00    5.00
  10  -4  -4   42.80    7.00
  10  -4  -4   47.40    6.30
 -10   4   4   30.80    6.80
 -10   4   4   45.00    7.60
 -10   4   4   46.10    6.30
  -9  -4   4   69.89    4.50
   9  -4  -4   46.40    6.70
   9  -4  -4   74.59    7.00
  -9   4   4   65.59    6.80
  -9   4   4   63.09    8.20
  -9   4   4   53.49    7.60
   8  -4  -4  133.19   10.10
  -8  -4   4  131.89    6.30
   8  -4  -4  145.79    9.40
  -8   4   4  122.89   10.30
  -8   4   4  133.09   11.30
  -8   4   4  126.39    9.20
   8   4  -4  109.29    6.60
   7  -4  -4   29.00    4.60
   7  -4  -4   32.50    5.90
  -7   4   4   27.40    4.50
  -7   4   4   28.50    6.00
  -7   4   4   22.80    5.40
   7   4  -4   37.60    4.10
   6  -4  -4  419.76   18.20
   6  -4  -4  424.96   20.50
  -6   4   4  415.76   18.40
  -6   4   4  431.26   21.60
   6   4  -4  429.36   18.00
  -6   4   4  447.46   21.00
   5  -4  -4  273.57   15.20
   5  -4  -4  287.37   12.80
  -5  -4   4  289.77   11.10
  -5   4   4  277.27   15.80
   5   4  -4  269.07   11.10
  -5   4   4  257.47   12.60
   5   4  -4  285.27   13.50
  -5   4   4  288.17   15.50
  -4  -4   4   96.99    5.30
   4  -4  -4  104.49    8.50
   4  -4  -4  104.99    6.30
  -4   4   4   97.39    6.20
   4   4  -4  103.99    7.50
   4   4  -4   97.39    5.70
  -4   4   4  101.89    9.20
  -4   4   4   99.39    8.40
   3  -4  -4   88.99    5.30
   3  -4  -4   89.89    8.00
  -3  -4   4   85.09    7.70
  -3  -4   4   94.19    5.40
  -3   4   4   77.99    5.10
   3   4  -4   94.99    7.50
   3   4  -4   85.19    5.60
  -3   4   4   87.89    8.30
  -3   4   4   98.29    8.00
   2  -4  -4   74.69    4.40
  -2  -4   4   95.29    5.60
   2  -4  -4   83.29    7.50
   2  -4  -4   87.19    4.60
  -2  -4   4   90.69    7.90
  -2   4   4   79.49    4.60
   2   4  -4   96.99    7.80
  -2   4   4   85.39    7.60
  -2   4   4   93.09    8.30
   2   4  -4   86.89    5.90
  -1  -4   4  112.39    6.60
   1  -4  -4  115.59    8.90
  -1  -4   4  119.19    9.10
   1   4  -4  125.89    9.10
   1   4  -4  107.69    7.20
  -1   4   4  108.49    8.90
  -1   4   4  120.99    8.60
   0  -4   4  194.48    9.60
   0  -4  -4  181.98   11.20
   0  -4   4  169.68   11.00
   0   4   4  186.18   11.50
   0   4  -4  168.78   10.00
   0   4   4  184.38   11.00
   0   4  -4  190.18   11.90
   1  -4   4  120.69    9.00
   1  -4   4  116.89    7.60
  -1  -4  -4  130.49    9.40
  -1   4  -4  122.99    8.50
   1   4   4  124.69    8.70
  -1   4  -4  126.09    9.90
   1   4   4  119.59    8.90
   2  -4   4  639.04   25.50
  -2  -4  -4  615.64   26.60
   2  -4   4  649.54   27.10
  -2   4  -4  686.43   27.20
   2   4   4  646.94   26.70
   2   4   4  642.84   26.40
  -2   4  -4  649.34   28.50
   3  -4   4  151.18    9.40
  -3  -4  -4  161.08   10.50
   3  -4   4  144.59   10.10
  -3   4  -4  150.28   10.50
   3   4   4  136.59    9.40
   3   4   4  156.08    9.70
  -3   4  -4  166.28   11.80
  -4  -4  -4   56.99    6.70
   4  -4   4   53.29    6.20
   4  -4   4   53.59    6.00
  -4   4  -4   63.69    7.80
   4   4   4   54.29    5.70
  -4   4  -4   50.79    6.60
   4   4   4   54.59    5.80
   5  -4   4   49.90    6.30
   5  -4   4   51.49    6.30
  -5   4  -4   42.90    7.10
  -5   4  -4   55.49    7.00
   6  -4   4   95.69    8.40
   6  -4   4   96.69    8.20
  -6   4  -4   83.49    8.80
  -6   4  -4   79.59    9.40
   7  -4   4   69.49    7.60
   7  -4   4   50.09    6.90
  -7   4  -4   57.79    8.40
  -7   4  -4   55.39    8.50
   8  -4   4  162.78   12.00
   8  -4   4  153.08   11.10
  -8   4  -4  154.08   12.80
  -8   4  -4  162.98   13.30
   9  -4   4  138.69   10.40
   9  -4   4  108.39   10.50
  -9   4  -4  111.39   11.30
  -9   4  -4  146.79   13.10
  10  -4   4  228.58   14.30
  10  -4   4  215.88   14.90
 -10   4  -4  213.38   16.10
 -10   4  -4  213.48   16.70
  11  -4   4  132.59   10.80
  11  -4   4  143.29   12.30
 -11   4  -4  137.59   13.80
 -11   4  -4  135.39   13.40
  12  -4   4    3.10    5.50
  12  -4   4    3.40    4.80
 -12   4  -4   -1.90    6.50
 -12   4  -4  -11.00    7.10
  13  -4   4   36.90    6.70
  13  -4   4   23.80    7.80
 -13   4  -4   21.50    8.10
 -13   4  -4   45.40   10.00
  14  -4   4   45.20    8.50
  14  -4   4   44.60    7.20
 -14   4  -4   47.10   10.90
 -14   4  -4   42.10    9.40
  15  -4   4  -14.60    7.70
 -15   4  -4   -6.00    8.00
 -15   4  -4   -3.70   10.40
  16  -4   4    3.60   14.30
 -16   4  -4    8.10   15.30
 -16   4  -4  -20.00    9.10
  17  -4   4   12.30   14.00
 -17   4  -4    1.10    8.40
 -17   4  -4  -16.20   19.00
  17  -5  -4   63.69   10.60
  17  -5  -4   44.70    9.40
 -17   5   4   66.99   11.80
 -17   5   4   82.19   22.10
  16  -5  -4    0.30    9.30
  16  -5  -4    3.30    9.80
 -16   5   4    6.80   15.80
 -16   5   4   10.30    8.70
  15  -5  -4  -11.80    6.70
  15  -5  -4    1.60    6.10
 -15   5   4    9.90    8.20
 -15   5   4  -10.90    8.30
  14  -5  -4   22.10    7.20
  14  -5  -4   24.90    7.20
 -14   5   4   29.70    9.60
 -14   5   4   15.00    8.10
  13  -5  -4   14.30    6.00
  13  -5  -4   19.10    7.20
 -13   5   4   17.00    7.50
  12  -5  -4   17.00    6.80
  12  -5  -4   13.80    5.60
 -12   5   4    5.50    7.00
 -12   5   4   18.60    7.50
  11  -5  -4    7.10    5.00
  11  -5  -4    6.40    5.40
 -11   5   4    5.00    6.50
 -11   5   4    5.00    6.60
  10  -5  -4   54.99    7.00
  10  -5  -4   51.39    8.10
 -10   5   4   43.30    8.70
 -10   5   4   43.10    7.90
   9  -5  -4  171.78   13.10
   9  -5  -4  188.58   11.90
  -9   5   4  184.78   14.20
  -9   5   4  168.88   14.70
   8  -5  -4   14.80    4.30
   8  -5  -4   21.10    6.20
  -8   5   4   17.90    6.90
  -8   5   4   12.20    6.10
   7  -5  -4    2.00    5.20
   7  -5  -4    3.60    3.40
  -7   5   4   -1.70    4.70
  -7   5   4    7.80    5.60
   6  -5  -4    7.90    5.10
  -6   5   4    1.00    4.00
   6   5  -4    9.30    3.70
  -6   5   4    6.50    5.20
   5  -5  -4  242.08   11.90
   5  -5  -4  248.28   15.50
  -5   5   4  245.58   15.50
  -5   5   4  250.27   16.50
   5   5  -4  263.87   14.10
   4  -5  -4  147.89   11.40
   4  -5  -4  127.59    7.40
  -4   5   4  136.09   11.00
   4   5  -4  154.68   10.40
  -4   5   4  149.39   12.10
  -3  -5   4  169.08   12.30
   3  -5  -4  160.98   12.00
   3   5  -4  157.38    9.20
  -3   5   4  165.68   12.60
  -3   5   4  175.98   12.10
   3   5  -4  172.58   11.50
  -2  -5   4  187.58    9.00
   2  -5  -4  203.58   13.20
  -2  -5   4  204.78   13.40
   2   5  -4  188.68   10.60
   2   5  -4  197.18   12.70
  -2   5   4  188.38   12.70
  -2   5   4  196.08   13.70
  -1  -5   4  241.08   14.60
   1  -5  -4  235.58   14.50
  -1  -5   4  222.68   10.60
   1   5  -4  215.38   12.10
  -1   5   4  245.48   15.00
   1   5  -4  211.08   14.10
  -1   5   4  212.88   13.40
   0  -5   4  166.58    8.90
   0  -5   4  165.58   12.10
   0  -5  -4  168.68   12.10
   0   5  -4  156.98   10.50
   0   5   4  158.08   11.90
   0   5  -4  156.58   12.20
   0   5   4  168.98   11.30
  -1  -5  -4   22.60    5.60
   1  -5   4   27.90    5.90
   1  -5   4   30.40    4.40
  -1   5  -4   25.50    6.20
   1   5   4   16.80    5.20
  -1   5  -4   27.40    5.00
  -2  -5  -4   32.90    6.20
   2  -5   4   34.40    4.90
   2  -5   4   30.60    6.50
   2   5   4   29.60    5.70
   2   5   4   44.70    5.80
  -2   5  -4   36.50    7.20
  -2   5  -4   38.60    5.90
   3  -5   4  120.99    8.60
   3  -5   4   98.59    9.70
  -3  -5  -4  109.79    9.90
  -3   5  -4  120.39   10.00
  -3   5  -4  117.19   11.20
   3   5   4  118.09    9.10
   3   5   4  111.89    9.10
   4  -5   4  101.99    9.50
  -4  -5  -4  100.59    9.60
   4  -5   4   91.79    8.10
   4   5   4   93.99    8.20
   4   5   4  100.69    8.40
  -4   5  -4   92.89    9.10
  -4   5  -4   93.89   10.40
   5  -5   4  162.18   11.10
   5  -5   4  161.58   12.10
   5   5   4  150.38   10.40
  -5   5  -4  149.69   12.10
   5   5   4  144.49   10.40
  -5   5  -4  169.68   13.90
   6  -5   4   -7.30    4.90
   6  -5   4    5.20    4.40
   6   5   4   -5.00    4.50
  -6   5  -4    1.60    5.20
   6   5   4   -0.20    3.80
  -6   5  -4    2.40    5.40
   7  -5   4   29.20    6.40
   7  -5   4   24.80    5.80
   7   5   4   28.10    5.10
  -7   5  -4   17.50    7.10
  -7   5  -4   22.50    7.00
   8  -5   4    1.50    4.70
   8  -5   4    5.40    4.40
  -8   5  -4    8.00    7.20
  -8   5  -4    5.50    6.60
   9  -5   4   -0.30    4.70
   9  -5   4    4.70    5.40
  -9   5  -4    0.10    6.10
  10  -5   4    8.70    6.70
  10  -5   4   12.30    6.00
 -10   5  -4    1.20    6.40
 -10   5  -4   -7.20    7.60
  11  -5   4   78.49    9.50
  11  -5   4   87.09   10.40
 -11   5  -4   93.69   11.90
 -11   5  -4   90.79   13.10
  12  -5   4   79.29    9.70
  12  -5   4   70.39   10.20
 -12   5  -4   61.89   10.80
 -12   5  -4   90.29   12.80
  13  -5   4   38.90   11.10
  13  -5   4   21.50   12.70
 -13   5  -4   47.00   10.50
 -13   5  -4   54.59   13.70
  14  -5   4   10.80    7.80
 -14   5  -4   21.90   20.40
 -14   5  -4    4.00    7.60
  14  -6  -4    2.80   12.50
  14  -6  -4    3.00   13.00
 -14   6   4   24.10   10.30
 -14   6   4    0.80    7.40
  13  -6  -4   -9.50   15.10
  13  -6  -4   18.70    7.60
 -13   6   4    4.90    7.30
 -13   6   4  -15.20   12.10
  12  -6  -4   11.40    7.00
  12  -6  -4    7.50    6.40
 -12   6   4   -2.60   13.10
 -12   6   4    1.10    6.90
  11  -6  -4   82.49   10.80
  11  -6  -4   56.89    8.60
 -11   6   4   73.09   11.30
 -11   6   4   75.19   11.20
  10  -6  -4    4.20    6.90
  10  -6  -4    9.00    6.10
 -10   6   4    3.00   10.20
 -10   6   4   11.50    6.70
   9  -6  -4   11.70    6.80
   9  -6  -4   -3.50    7.20
  -9   6   4    8.50    6.60
   8  -6  -4  133.89   12.80
   8  -6  -4  132.39    9.70
  -8   6   4  160.48   13.60
  -8   6   4  123.09   13.40
   7  -6  -4   54.99    6.10
   7  -6  -4   77.69    9.60
  -7   6   4   72.29    9.80
  -7   6   4   61.49   10.00
   6  -6  -4  329.17   19.70
  -6   6   4  306.67   20.90
  -6   6   4  315.47   19.50
   5  -6  -4    8.50    5.50
  -5   6   4   21.40    7.00
  -5   6   4    9.10    5.70
   4  -6  -4   43.50    7.90
  -4   6   4   43.10    7.40
  -4   6   4   50.39    8.70
   4   6  -4   45.50    7.20
   3  -6  -4   48.30    7.90
  -3   6   4   60.49    9.10
  -3   6   4   54.79    8.10
   3   6  -4   40.60    7.20
   2  -6  -4    4.00    5.40
  -2  -6   4    9.40    5.80
  -2   6   4    6.20    5.60
   2   6  -4    4.00    5.80
  -2   6   4   18.10    5.80
  -1  -6   4   44.80    7.70
   1  -6  -4   49.20    8.00
  -1   6   4   46.60    7.20
  -1   6   4   48.10    8.20
   1   6  -4   47.70    7.70
   0  -6  -4   53.09    8.40
   0  -6   4   52.39    8.00
   0   6   4   59.19    8.50
   0   6   4   46.80    6.90
   0   6  -4   59.69    8.90
  -1  -6  -4   94.49   10.30
   1  -6   4  114.69   11.10
  -1   6  -4   76.99   10.10
  -1   6  -4   89.19    8.70
   1   6   4  102.89    9.50
   1   6   4   96.09   10.40
  -2  -6  -4   58.19    8.60
   2  -6   4   72.09    9.00
   2  -6   4   53.49    5.60
   2   6   4   63.49    7.70
  -2   6  -4   60.59    9.50
   2   6   4   64.19    8.30
  -2   6  -4   44.10    7.00
   3  -6   4    5.00    4.70
  -3  -6  -4    6.50    7.20
   3   6   4   11.60    4.60
   3   6   4    2.50    8.70
  -3   6  -4   16.50    6.50
  -3   6  -4    6.90    5.10
   4  -6   4    7.00    5.40
   4  -6   4    1.30    4.20
  -4   6  -4   -4.10    6.60
  -4   6  -4    8.00    5.40
   5  -6   4   47.70    8.20
   5  -6   4   45.00    6.70
  -5   6  -4   42.40    7.80
  -5   6  -4   54.09    9.70
   6  -6   4   16.20    6.40
   6  -6   4   23.30    6.40
  -6   6  -4    5.10    5.70
  -6   6  -4    7.60    7.50
   7  -6   4   18.80    6.40
   7  -6   4   20.60    6.70
  -7   6  -4    1.90    5.80
  -7   6  -4   15.30    7.80
   8  -6   4  157.38   13.10
   8  -6   4  162.48   13.80
  -8   6  -4  138.69   15.60
  -8   6  -4  167.28   15.00
   9  -6   4   -5.20    7.00
   9  -6   4   -3.40    6.40
  -9   6  -4    2.50    7.80
  -9   6  -4    0.70    6.20
  10  -6   4   61.39    9.60
  10  -6   4   73.59   13.20
 -10   6  -4   58.69   12.10
 -10   6  -4   68.09   11.10
  11  -6   4    2.80   12.80
  11  -6   4    2.40    6.30
 -11   6  -4   17.60   14.20
 -11   6  -4   12.80    8.00
   9  -7  -4   14.00   10.50
  -9   7   4   -4.10    7.60
  -9   7   4    0.80   12.70
   8  -7  -4  173.68   15.90
  -8   7   4  158.68   15.70
  -8   7   4  157.18   17.20
   7  -7  -4   18.80    8.30
  -7   7   4   25.50    8.40
  -7   7   4   29.50   16.00
   6  -7  -4   28.40    8.20
  -6   7   4    3.10   12.50
  -6   7   4   13.20    7.20
   5  -7  -4   26.30    7.30
  -5   7   4    8.10    8.70
   4  -7  -4    3.90    6.50
  -4   7   4    4.20    7.20
  -4   7   4   -2.10    5.90
   3  -7  -4   62.69   10.30
  -3   7   4   47.70    8.70
  -3   7   4   59.29   11.50
   2  -7  -4   13.70   10.30
  -2   7   4    9.30    8.60
  -2   7   4   -6.70   10.30
  -1  -7   4   12.70    8.90
   1  -7  -4    4.40   10.40
   1   7  -4   15.10   12.10
  -1   7   4   -6.70   12.20
   0  -7  -4   11.50    6.90
   0  -7   4   20.90    7.90
   0   7  -4    3.80   13.30
   0   7   4   -5.60   16.60
  -1  -7  -4    1.40    7.20
   1  -7   4    1.10    8.10
   1   7   4   20.10   16.50
  -1   7  -4    3.50    9.30
  -2  -7  -4  113.69   12.60
   2  -7   4  129.79   13.00
  -2   7  -4   87.39   12.00
   3  -7   4   -0.90    8.30
  -3   7  -4   18.00   13.20
   4  -7   4   64.59   10.30
  -4   7  -4   83.09   12.60
   5  -7   4   42.30   13.40
  -5   7  -4   30.20   10.60
   6  -7   4   25.90   11.00
  -6   7  -4   20.80   15.50
 -23   0   5   57.69   12.10
  22   0  -5   -4.20   13.40
 -22   0   5   -5.70    7.10
 -21   0   5    6.90    6.70
  21   0  -5  -18.40   12.10
 -20   0   5    7.40    5.90
 -20   0   5   -6.50    6.80
  20   0  -5   -6.80    8.50
  19   0  -5    6.70    5.80
 -19   0   5    8.90    6.10
 -19   0   5   10.80    5.80
  18   0  -5   -7.70    5.60
 -18   0   5    2.30    5.80
 -18   0   5   -4.40    5.30
 -17   0   5   -6.60    5.80
  17   0  -5    8.20    5.40
 -17   0   5    1.70    4.60
  16   0  -5    0.00    4.60
 -16   0   5   -4.20    4.30
 -16   0   5    3.70    4.90
 -15   0   5   68.79    6.90
 -15   0   5   56.09    5.10
  15   0  -5   60.09    7.60
 -15   0   5   53.49    7.20
 -14   0   5   -0.30    2.30
 -14   0   5    0.00    3.10
 -13   0   5    3.00    3.50
 -13   0   5   -1.40    2.00
 -13   0   5    3.70    3.10
 -12   0   5    4.30    3.00
 -12   0   5   -5.60    3.70
 -12   0   5    0.90    2.00
 -11   0   5   68.29    6.40
 -11   0   5   68.59    5.40
 -11   0   5   65.79    4.60
 -10   0   5   -1.00    2.30
 -10   0   5    2.40    1.90
 -10   0   5   -2.80    2.80
  -9   0   5  587.04   21.40
  -9   0   5  574.54   23.20
  -9   0   5  605.34   22.20
  -8   0   5    2.70    2.80
  -8   0   5   -1.80    2.00
  -7   0   5   24.40    3.60
  -7   0   5   29.60    3.10
  -6   0   5    2.20    2.50
  -6   0   5    1.70    1.70
  -5   0   5  363.36   14.90
  -5   0   5  395.26   14.30
  -4   0   5    1.30    2.10
  -4   0   5    0.10    1.70
  -3   0   5 2210.98   73.79
  -3   0   5 2298.87   74.19
   3   0  -5 2237.58   73.99
   2   0  -5    1.50    2.00
   2   0  -5   -0.70    1.70
  -2   0   5   -1.10    1.80
  -2   0   5   -2.90    2.40
  -1   0   5    0.20    2.00
   1   0  -5    1.10    2.00
  -1   0   5   -3.90    2.30
   1   0  -5    1.90    2.20
   0   0  -5    2.10    2.00
   0   0  -5   -2.20    2.40
   0   0   5   -2.50    2.30
   1   0   5 1120.09   37.60
  -1   0  -5 1012.60   37.20
  -1   0  -5 1125.79   38.00
   2   0   5   -5.10    2.50
  -2   0  -5    1.40    2.30
   3   0   5    3.90    2.80
  -3   0  -5   15.10    3.30
   4   0   5    2.10    2.70
  -4   0  -5   -1.30    2.40
   5   0   5  609.44   24.10
  -5   0  -5  603.34   24.40
  -5   0  -5  628.44   24.30
  -6   0  -5   -5.10    3.30
  -6   0  -5    2.60    3.20
   6   0   5   -0.60    2.60
  -7   0  -5  294.97   14.30
   7   0   5  283.17   14.20
  -7   0  -5  288.57   14.30
  -7   0  -5  276.57   14.20
  -8   0  -5   -4.40    3.50
  -8   0  -5   -3.10    3.10
  -8   0  -5    0.60    3.00
   8   0   5    8.10    3.40
  -9   0  -5   13.80    4.00
  -9   0  -5   17.70    4.30
  -9   0  -5    6.00    3.80
   9   0   5    8.90    3.90
 -10   0  -5    0.70    3.60
 -10   0  -5    1.50    3.70
  10   0   5    5.20    3.70
 -10   0  -5   -4.40    3.60
 -11   0  -5   20.60    5.40
  11   0   5   35.30    5.90
 -11   0  -5   38.40    6.20
 -11   0  -5   35.10    5.70
 -12   0  -5   -7.70    5.50
 -12   0  -5    5.40    5.50
 -12   0  -5    2.90    4.50
  12   0   5    1.00    4.20
 -13   0  -5  140.99   12.00
  13   0   5  136.49   11.30
 -13   0  -5  134.19   11.70
 -13   0  -5  151.78   11.20
 -14   0  -5    8.20    5.70
 -14   0  -5    3.80    4.80
 -14   0  -5   -0.10    4.80
 -15   0  -5   -3.20    5.20
  15   0   5   -9.70    5.20
 -15   0  -5    4.10    5.50
  16   0   5   -5.80    6.10
  17   0   5   41.70    8.40
 -23  -1   5   -0.20   13.60
  23  -1  -5   15.80   16.00
 -23   1   5   19.90    9.70
  22  -1  -5   84.19   11.40
 -22  -1   5   67.69   11.30
 -22   1   5   94.69   12.50
 -22   1   5   78.19   11.50
  21  -1  -5   16.50   11.20
 -21  -1   5   12.30    7.90
 -21   1   5   12.40    8.30
 -21   1   5   10.10    7.50
  20  -1  -5   10.70    6.30
 -20  -1   5   19.80    7.60
 -20   1   5   -5.40    6.30
 -20   1   5   10.40    6.20
 -19  -1   5  -10.10    6.30
  19  -1  -5    6.10    5.80
 -19   1   5   -1.40    5.60
 -19   1   5  -10.60    6.60
  19   1  -5   -1.90    5.50
 -18  -1   5    7.90    5.20
  18  -1  -5    3.90    5.80
  18   1  -5   -2.10    4.60
 -18   1   5   -0.30    5.20
 -18   1   5    5.20    5.90
 -17  -1   5   27.40    5.00
 -17  -1   5   29.50    6.40
  17  -1  -5   22.80    6.40
 -17   1   5   22.20    5.20
 -17   1   5   30.80    6.60
  17   1  -5   26.50    6.10
 -17   1   5   29.60    7.10
 -16  -1   5   -2.80    3.60
  16  -1  -5    7.10    4.70
 -16   1   5   -7.40    5.20
 -16   1   5    8.60    5.10
 -16   1   5    6.60    4.10
  16   1  -5   -4.80    4.10
 -15  -1   5   50.59    5.70
 -15  -1   5   60.79    7.10
  15  -1  -5   77.99    8.40
 -15   1   5   50.69    7.20
 -15   1   5   58.39    7.60
 -15   1   5   66.09    6.70
 -14  -1   5    8.60    3.10
 -14  -1   5    7.80    4.10
  14  -1  -5   -0.50    4.10
 -14   1   5   13.20    4.80
 -14   1   5    7.10    3.50
 -14   1   5    4.30    4.10
 -13  -1   5   36.90    4.40
 -13  -1   5   44.00    6.10
 -13   1   5   45.60    5.60
 -13   1   5   30.10    5.50
 -13   1   5   39.50    5.00
 -12  -1   5   19.40    4.10
 -12  -1   5   15.70    3.10
 -12   1   5   14.20    3.90
 -12   1   5   22.10    4.10
 -12   1   5   18.60    4.70
 -11  -1   5  522.45   21.90
 -11  -1   5  532.65   20.00
 -11   1   5  526.45   22.90
 -11   1   5  521.55   22.00
 -11   1   5  515.55   21.40
 -10  -1   5   13.40    2.30
 -10  -1   5    9.10    3.00
 -10   1   5   11.60    3.80
 -10   1   5   12.60    3.20
  -9  -1   5   99.19    5.20
  -9  -1   5  102.19    6.90
  -9   1   5  104.29    7.10
   9   1  -5   97.29    4.90
  -9   1   5  100.99    7.40
  -9   1   5   98.99    6.60
  -8  -1   5  419.06   17.30
  -8  -1   5  427.86   15.20
  -8   1   5  428.76   17.90
   8   1  -5  406.96   14.90
  -8   1   5  422.26   17.20
  -8   1   5  431.66   17.70
  -7  -1   5  178.48    6.90
  -7  -1   5  171.18    7.00
  -7  -1   5  185.58    9.10
  -7   1   5  180.48    9.50
  -7   1   5  190.88    9.40
  -6  -1   5 1726.83   57.99
  -6  -1   5 1734.23   57.29
  -6  -1   5 1748.72   59.19
  -6   1   5 1799.32   59.79
  -6   1   5 1807.72   59.89
  -5  -1   5   -0.90    2.10
  -5  -1   5    0.00    1.20
  -5   1   5   -2.50    2.60
  -5   1   5    3.90    2.60
   5   1  -5    2.20    1.60
   4  -1  -5   -0.20    1.50
  -4  -1   5   -0.20    0.80
  -4  -1   5   -0.30    1.90
  -4   1   5   -4.10    2.80
   4   1  -5    3.80    2.00
  -4   1   5    5.40    2.10
  -3  -1   5  465.55   15.60
  -3  -1   5  435.36   16.60
   3  -1  -5  418.96   16.50
  -3  -1   5  441.56   17.00
   3   1  -5  462.95   16.80
  -3   1   5  463.75   16.80
  -2  -1   5 1599.04   55.99
   2  -1  -5 1712.03   55.69
  -2  -1   5 1685.03   55.19
  -2  -1   5 1683.43   56.19
  -2   1   5 1739.53   55.79
   2   1  -5 1639.14   55.49
   2   1  -5 1704.93   56.39
  -1  -1   5  114.29    5.60
  -1  -1   5  112.29    6.20
   1  -1  -5  102.19    5.40
   1  -1  -5  113.29    5.30
   1   1  -5  112.09    6.40
  -1   1   5  117.59    5.80
   1   1  -5  108.29    5.70
   1   1  -5  113.79    5.30
   0  -1   5  261.67   11.00
   0  -1   5  254.27    9.60
   0  -1   5  238.48   10.40
   0  -1  -5  269.17    9.80
   0  -1  -5  231.98    9.90
   0   1  -5  248.08   10.60
   0   1  -5  237.78   11.10
   0   1   5  261.67   10.20
   0   1  -5  254.07    9.60
  -1  -1  -5    6.50    1.80
  -1  -1  -5    6.50    1.60
   1  -1   5    4.50    1.50
   1   1   5    3.90    2.00
   1   1   5    4.20    1.30
  -1   1  -5   10.10    3.10
  -1   1  -5    3.00    1.20
  -1   1  -5    3.10    2.40
   2  -1   5   79.89    5.80
  -2  -1  -5   80.69    4.10
  -2  -1  -5   78.19    4.70
   2  -1   5   78.79    4.00
   2   1   5   72.09    3.90
  -2   1  -5   91.79    6.60
   2   1   5   89.49    5.20
  -2   1  -5   78.19    5.60
   3  -1   5  234.58    9.00
  -3  -1  -5  214.08    9.90
   3  -1   5  237.98   11.40
  -3  -1  -5  240.88   11.10
  -3   1  -5  223.08   11.50
   3   1   5  231.68   10.30
  -3   1  -5  235.48   11.40
   3   1   5  225.68    9.00
   4  -1   5  396.06   14.60
  -4  -1  -5  354.76   15.60
   4  -1   5  431.56   17.40
  -4  -1  -5  411.46   16.60
   4   1   5  408.66   16.10
   4   1   5  396.06   14.60
  -4   1  -5  389.06   17.40
  -4   1  -5  408.16   17.40
  -5  -1  -5   59.79    4.90
  -5  -1  -5   49.20    4.50
   5  -1   5   54.79    5.60
   5  -1   5   49.99    3.60
   5   1   5   57.09    3.70
  -5   1  -5   51.99    5.50
   5   1   5   49.70    4.70
  -5   1  -5   57.79    5.80
  -6  -1  -5  213.98   10.70
   6  -1   5  205.28   11.40
  -6   1  -5  177.98   11.00
  -6   1  -5  203.68   11.60
   6   1   5  193.88   10.20
  -7  -1  -5   34.40    4.20
   7  -1   5   33.00    4.90
   7   1   5   37.20    4.80
  -7   1  -5   34.60    5.30
  -7   1  -5   34.30    5.70
  -7   1  -5   32.70    5.30
   8  -1   5  232.18   13.30
  -8  -1  -5  248.88   12.40
  -8   1  -5  231.38   13.50
  -8   1  -5  235.68   13.40
   8   1   5  257.97   12.90
  -8   1  -5  231.58   13.70
   9  -1   5  311.27   16.30
  -9  -1  -5  331.57   15.10
   9   1   5  315.07   15.40
  -9   1  -5  266.97   15.80
  -9   1  -5  307.77   16.40
  -9   1  -5  301.07   16.00
  10  -1   5   -2.20    4.20
 -10  -1  -5   -4.70    3.40
 -10   1  -5    1.00    4.40
 -10   1  -5   -0.80    4.40
  10   1   5   -9.10    4.30
 -10   1  -5    7.70    4.20
  11  -1   5   38.40    6.50
 -11  -1  -5   35.30    5.20
 -11   1  -5   26.60    6.10
 -11   1  -5   30.80    6.30
 -11   1  -5   38.20    6.70
  11   1   5   33.90    5.80
  12  -1   5    3.50    4.40
 -12  -1  -5    2.00    3.60
  12   1   5    8.10    4.60
 -12   1  -5    0.40    3.90
 -12   1  -5   11.90    5.90
 -12   1  -5   -6.10    5.30
  13  -1   5   61.09    8.20
 -13  -1  -5   54.89    6.50
  13   1   5   50.79    7.10
 -13   1  -5   51.39    8.20
 -13   1  -5   54.39    7.40
 -13   1  -5   55.09    8.20
  14  -1   5  157.58   12.90
 -14   1  -5  158.48   12.70
 -14   1  -5  146.99   13.20
  14   1   5  138.09   11.40
 -14   1  -5  159.78   13.50
  15  -1   5   -7.80    5.30
 -15   1  -5    6.60    5.80
 -15   1  -5    3.50    6.20
 -15   1  -5   -4.40    5.30
 -16   1  -5    0.20    5.70
 -16   1  -5    4.30    6.00
 -16   1  -5   19.00    7.50
 -17   1  -5   42.50    9.70
  18  -1   5   31.60    8.70
  19  -1   5    7.10   19.70
 -19   1  -5   13.20    9.30
  22  -2  -5   24.00   11.00
 -22  -2   5   -2.40   10.50
 -22   2   5    8.90   10.20
 -22   2   5    1.20   10.10
 -21  -2   5   29.20    8.10
  21  -2  -5   26.70    8.50
 -21   2   5   15.10    8.90
  20  -2  -5   41.30    8.60
 -20  -2   5   45.00    8.70
 -20   2   5   33.60    8.70
 -20   2   5   43.80    9.50
  19  -2  -5  153.18   13.90
 -19  -2   5  101.29   10.80
 -19   2   5  128.79   13.20
  18  -2  -5   -4.30    6.20
 -18  -2   5  -14.30    6.00
 -18   2   5   -8.80    6.50
 -18   2   5   13.60    7.00
 -18   2   5    0.70    7.40
  17  -2  -5   53.79    8.50
 -17  -2   5   52.59    7.50
 -17   2   5   47.50    8.10
 -17   2   5   48.90    8.40
 -17   2   5   37.50    8.00
 -16  -2   5   16.60    5.50
 -16   2   5    3.90    5.30
 -16   2   5   18.00    5.60
 -16   2   5   15.20    6.20
  16   2  -5   -1.00    6.40
 -15  -2   5   77.29    7.80
  15  -2  -5   92.09    9.20
 -15   2   5   80.89    9.00
  15   2  -5   86.19    8.30
 -15   2   5   66.29    8.40
 -15   2   5   72.89    7.80
 -14  -2   5    6.50    4.00
 -14   2   5    1.90    4.00
 -14   2   5    8.90    5.00
 -14   2   5   -3.60    4.40
  13  -2  -5    4.00    4.50
 -13  -2   5    5.00    3.70
 -13   2   5    4.40    3.80
 -13   2   5   10.50    4.90
 -13   2   5   -0.50    4.50
 -12  -2   5    1.40    2.90
  12  -2  -5    2.70    3.70
 -12   2   5    5.40    3.90
 -12   2   5    2.30    3.80
 -12   2   5    1.30    3.80
 -11  -2   5   53.59    5.20
 -11   2   5   51.99    6.10
 -11   2   5   48.80    6.40
 -11   2   5   59.39    6.60
 -10  -2   5   87.29    6.40
 -10   2   5   87.69    7.50
 -10   2   5   86.09    7.60
 -10   2   5   87.79    7.60
  -9  -2   5   12.70    3.00
  -9   2   5    6.50    3.50
  -9   2   5    9.70    3.70
  -9   2   5   19.40    4.10
  -8  -2   5  206.18    9.70
  -8   2   5  203.18   11.40
  -8   2   5  200.78   11.30
  -8   2   5  192.98   10.70
  -7  -2   5   45.80    4.10
   7   2  -5   44.00    2.90
  -7   2   5   48.50    5.20
  -7   2   5   47.90    4.70
  -7   2   5   50.29    5.20
  -6  -2   5   26.70    2.20
  -6  -2   5   27.80    3.40
  -6   2   5   27.90    4.10
  -6   2   5   26.80    3.70
  -6   2   5   28.70    4.20
   6   2  -5   25.80    2.60
  -5  -2   5 2190.78   76.89
   5  -2  -5 2175.68   75.89
  -5  -2   5 2358.96   75.89
  -5   2   5 2303.37   77.49
   5   2  -5 2375.26   75.39
  -5   2   5 2320.87   76.29
  -4  -2   5   -0.10    1.60
   4  -2  -5    1.90    1.80
  -4  -2   5    3.80    2.30
   4  -2  -5   -3.60    3.00
  -4   2   5   -1.00    2.00
  -4   2   5   -3.20    2.80
   4   2  -5    1.00    2.30
  -3  -2   5 1386.46   46.90
   3  -2  -5 1364.16   47.60
   3  -2  -5 1319.97   46.40
  -3  -2   5 1328.37   45.40
   3   2  -5 1412.26   45.60
  -3   2   5 1400.56   48.30
  -3   2   5 1406.96   46.60
   3   2  -5 1429.16   47.30
  -2  -2   5    5.50    1.50
   2  -2  -5    2.00    2.70
   2  -2  -5    3.10    1.60
  -2  -2   5    1.40    2.30
  -2  -2   5    2.70    2.10
  -2   2   5   -0.60    2.80
   2   2  -5    2.60    2.30
   2   2  -5    3.10    1.90
  -2   2   5    5.20    1.70
  -1  -2   5   -1.90    2.30
   1  -2  -5   -1.10    2.30
  -1  -2   5   -0.60    1.70
  -1  -2   5   -0.70    2.20
   1  -2  -5    2.80    1.40
   1   2  -5    9.40    3.30
  -1   2   5    1.60    1.40
   1   2  -5    2.80    2.10
   0  -2  -5   28.20    2.40
   0  -2   5   25.90    3.60
   0  -2  -5   25.10    3.10
   0  -2   5   26.90    3.30
   0   2  -5   36.60    4.50
   0   2  -5   30.60    3.50
   0   2   5   31.20    2.50
   1  -2   5  151.18    7.80
   1  -2   5  169.88    8.80
  -1  -2  -5  160.78    8.00
  -1  -2  -5  143.49    6.60
   1   2   5  160.68    6.90
  -1   2  -5  154.28    8.50
  -1   2  -5  158.68    9.20
  -2  -2  -5   48.00    3.20
   2  -2   5   45.10    3.90
  -2  -2  -5   53.19    4.20
   2  -2   5   46.90    5.00
  -2   2  -5   41.20    4.60
  -2   2  -5   49.70    5.30
   2   2   5   43.70    3.10
  -3  -2  -5  184.18    8.70
  -3  -2  -5  168.68    7.70
   3  -2   5  174.08    9.70
   3  -2   5  169.08    8.50
  -3   2  -5  180.78   10.10
  -3   2  -5  170.68   10.40
   3   2   5  171.78    7.70
   4  -2   5    2.60    2.20
   4  -2   5   -0.70    3.20
  -4  -2  -5    3.90    1.70
  -4   2  -5   -0.50    2.80
  -4   2  -5    5.50    3.80
   4   2   5    0.50    1.70
  -5  -2  -5   70.39    4.90
   5  -2   5   74.39    6.80
   5  -2   5   77.09    5.40
  -5   2  -5   72.89    6.90
   5   2   5   79.59    5.10
  -5   2  -5   76.89    7.50
  -6  -2  -5   73.39    5.50
   6  -2   5   93.69    6.00
   6  -2   5  103.19    8.00
  -6   2  -5   89.89    8.00
   6   2   5  100.39    6.00
  -6   2  -5   98.39    8.10
   7  -2   5   -1.10    2.50
   7  -2   5    4.80    3.70
  -7   2  -5    1.90    3.90
  -7   2  -5    1.10    3.60
   7   2   5    1.90    2.60
   8  -2   5   68.29    7.10
   8  -2   5   56.39    5.30
  -8   2  -5   52.59    6.70
  -8   2  -5   59.89    7.10
   8   2   5   57.39    5.40
  -8   2  -5   58.79    7.50
   9  -2   5   22.00    5.20
   9  -2   5   25.60    3.80
   9   2   5   28.00    4.40
  -9   2  -5   32.20    5.80
  -9   2  -5   22.50    5.60
  -9   2  -5   22.90    6.00
  10  -2   5   50.29    5.20
  10  -2   5   40.90    7.00
 -10   2  -5   49.80    7.70
 -10   2  -5   49.50    7.70
 -10   2  -5   57.49    7.80
  10   2   5   39.10    5.40
  11  -2   5  392.56   17.80
  11  -2   5  390.46   20.80
 -11   2  -5  398.46   21.40
 -11   2  -5  404.16   21.40
 -11   2  -5  398.66   21.10
  12  -2   5   38.60    5.10
  12  -2   5   31.00    7.00
 -12   2  -5   39.70    7.80
 -12   2  -5   35.70    7.30
 -12   2  -5   34.90    7.20
  13  -2   5    1.70    3.60
  13  -2   5   12.90    5.70
 -13   2  -5   24.70    6.80
 -13   2  -5    1.40    5.30
 -13   2  -5    6.90    5.60
  14  -2   5   23.70    6.60
 -14   2  -5   20.20    7.00
 -14   2  -5   16.30    6.50
 -14   2  -5   22.30    6.70
  15  -2   5   33.90    7.90
 -15   2  -5   31.90    8.00
 -15   2  -5   23.10    7.60
  16  -2   5   14.00    6.90
 -16   2  -5   36.20    9.20
 -16   2  -5   20.30    9.60
  17  -2   5   85.09   11.30
 -17   2  -5   80.59   11.80
 -17   2  -5   68.89   11.40
  18  -2   5   16.50    7.90
 -18   2  -5    6.70    8.40
  19  -2   5   -0.80   12.60
 -19   2  -5    1.90    9.30
 -21  -3   5   -2.20    6.90
  21  -3  -5    1.90   10.20
 -21   3   5   10.80    9.90
 -21   3   5   -5.50    9.40
 -20  -3   5   30.80    7.30
  20  -3  -5   35.40    9.10
 -20   3   5   56.79   10.00
 -20   3   5   23.90   15.20
 -20   3   5   54.79   11.40
  19  -3  -5    3.40    6.20
 -19  -3   5   -2.10    6.80
 -19   3   5    8.80    7.60
 -19   3   5    3.50   10.90
 -18  -3   5    3.40    6.00
  18  -3  -5    6.70    5.70
 -18   3   5   10.10    7.50
 -18   3   5   11.60   11.30
  17  -3  -5   -2.00    6.00
 -17  -3   5   -3.00    4.60
 -17   3   5    5.90    7.00
 -17   3   5   -8.10    6.40
 -17   3   5    6.60    6.30
  16  -3  -5  171.78   13.40
 -16  -3   5  150.68   10.60
 -16   3   5  132.99   12.70
 -16   3   5  137.29   12.50
 -16   3   5  142.99   12.90
  15  -3  -5   11.90    6.00
 -15   3   5   -2.20    5.10
 -15   3   5   -7.60    5.90
 -15   3   5   -5.90    5.80
 -14  -3   5  148.59   10.00
  14  -3  -5  166.58   12.40
 -14   3   5  162.78   12.80
 -14   3   5  143.69   12.10
 -14   3   5  171.08   13.60
 -13  -3   5    3.30    3.30
  13  -3  -5    7.00    4.70
 -13   3   5    6.50    4.60
 -13   3   5    1.20    4.60
 -13   3   5    4.60    5.50
  12  -3  -5  400.06   19.70
 -12  -3   5  389.76   17.30
 -12   3   5  396.46   20.10
 -12   3   5  376.16   20.30
 -12   3   5  388.96   20.30
  11  -3  -5   11.50    4.30
 -11  -3   5   10.70    3.30
 -11   3   5   16.60    5.10
 -11   3   5    9.20    4.40
 -11   3   5   15.30    5.40
  10  -3  -5   49.80    5.80
 -10  -3   5   44.10    4.60
 -10   3   5   37.90    5.70
 -10   3   5   46.60    6.80
 -10   3   5   52.69    7.20
   9  -3  -5   29.60    5.00
  -9  -3   5   34.90    3.80
  -9   3   5   32.30    5.20
  -9   3   5   24.80    5.70
  -9   3   5   37.60    5.90
  -8  -3   5  458.15   17.40
   8  -3  -5  413.86   19.00
   8  -3  -5  434.36   19.80
  -8   3   5  429.86   20.40
  -8   3   5  448.36   19.60
  -8   3   5  423.36   20.50
   7  -3  -5   60.29    6.20
  -7  -3   5   48.70    4.10
  -7   3   5   53.79    5.30
   7   3  -5   45.40    3.70
  -7   3   5   48.10    6.00
  -7   3   5   50.29    6.20
  -6  -3   5  411.46   15.80
   6  -3  -5  393.16   17.90
   6   3  -5  411.76   15.80
  -6   3   5  362.76   18.40
  -6   3   5  380.96   18.20
  -6   3   5  385.96   16.70
   5  -3  -5  285.17   13.50
   5  -3  -5  328.17   15.40
  -5  -3   5  340.07   13.50
  -5   3   5  336.77   16.00
   5   3  -5  338.87   14.10
  -5   3   5  323.17   14.10
  -5   3   5  333.47   16.20
   4  -3  -5  128.39    8.40
   4  -3  -5  116.39    6.70
  -4  -3   5  139.49    7.00
   4   3  -5  129.89    6.00
  -4   3   5  136.79    9.10
  -4   3   5  126.49    7.00
  -4   3   5  122.69    8.60
   4   3  -5  137.99    7.90
  -3  -3   5  134.39    7.20
   3  -3  -5  137.29    8.70
  -3  -3   5  121.19    6.20
   3  -3  -5  127.69    6.60
   3   3  -5  140.19    6.60
  -3   3   5  136.09    8.90
  -3   3   5  140.19    6.90
   3   3  -5  133.49    8.20
  -2  -3   5  576.34   21.10
   2  -3  -5  551.74   22.40
   2  -3  -5  519.65   19.60
  -2  -3   5  558.24   22.40
   2   3  -5  529.55   22.40
  -2   3   5  525.75   19.70
  -2   3   5  562.64   22.80
   2   3  -5  570.94   20.80
  -1  -3   5   -0.10    2.00
   1  -3  -5   -0.10    1.20
  -1  -3   5    0.20    2.10
  -1  -3   5    2.00    2.70
   1  -3  -5    2.00    2.90
  -1   3   5   -0.40    1.20
   1   3  -5    1.50    3.20
  -1   3   5    0.90    2.60
   1   3  -5   -2.90    2.10
   0  -3   5  192.98   10.20
   0  -3   5  153.08    9.30
   0  -3   5  180.88    9.40
   0  -3  -5  184.38   10.10
   0   3  -5  197.28   11.10
   0   3  -5  183.68    9.60
   0   3   5  187.68   10.50
  -1  -3  -5    0.20    2.60
   1  -3   5   -0.80    2.60
   1  -3   5    1.50    2.70
  -1   3  -5    0.50    2.90
  -1   3  -5    3.00    2.40
   2  -3   5    8.50    3.50
  -2  -3  -5   14.70    3.60
   2  -3   5   16.90    3.60
  -2   3  -5    9.10    3.50
  -2   3  -5    9.20    4.40
   3  -3   5    6.00    2.80
   3  -3   5    3.30    3.00
  -3  -3  -5    6.30    2.80
  -3   3  -5    1.20    4.00
  -3   3  -5    4.90    3.30
   4  -3   5   24.90    4.10
   4  -3   5   15.00    4.00
  -4   3  -5   24.50    5.40
  -4   3  -5   13.00    3.90
   5  -3   5  301.77   15.40
   5  -3   5  299.27   14.70
  -5   3  -5  310.67   16.30
  -5   3  -5  326.77   17.50
   6  -3   5   -5.80    3.90
   6  -3   5    4.70    3.30
  -6   3  -5   -4.90    4.60
  -6   3  -5    0.40    4.10
   7  -3   5   14.90    4.60
   7  -3   5   14.70    4.10
  -7   3  -5   10.60    5.20
  -7   3  -5   14.70    6.00
   8  -3   5  286.77   14.30
   8  -3   5  292.47   16.20
  -8   3  -5  264.97   16.60
  -8   3  -5  282.17   16.70
   9  -3   5   68.79    6.70
   9  -3   5   61.29    7.90
  -9   3  -5   57.59    8.40
  -9   3  -5   74.29    8.90
  10  -3   5   16.90    5.90
  10  -3   5   24.30    4.70
 -10   3  -5   21.60    6.40
 -10   3  -5   25.50    6.10
  11  -3   5   21.10    6.10
  11  -3   5   20.30    4.40
 -11   3  -5   36.80    7.30
 -11   3  -5   35.10    7.60
  12  -3   5  110.19   10.70
  12  -3   5  103.29    8.30
 -12   3  -5   94.59   11.10
 -12   3  -5   83.49   10.80
  13  -3   5   24.80    5.00
  13  -3   5   36.40    7.90
 -13   3  -5   24.30    7.50
 -13   3  -5   11.30    7.30
  14  -3   5  100.99   11.00
 -14   3  -5  105.99   12.80
 -14   3  -5   92.29   11.60
  15  -3   5   24.10    7.40
 -15   3  -5    4.60    8.00
 -15   3  -5   37.20    9.40
  16  -3   5   28.20    8.10
 -16   3  -5   29.60    9.40
 -16   3  -5   28.10    9.20
  17  -3   5   17.80   10.00
 -17   3  -5   17.00    9.70
 -17   3  -5   38.30   22.70
  20  -4  -5   13.20   12.30
  20  -4  -5   19.00   12.40
 -20   4   5   18.90   18.80
 -20   4   5   15.60    9.70
 -20   4   5   10.80   32.40
  19  -4  -5   26.90   10.70
  19  -4  -5   15.10   12.00
 -19   4   5    9.80    9.20
 -19   4   5   -8.30   13.80
 -19   4   5   18.50   11.90
  18  -4  -5  -12.70   11.60
  18  -4  -5   10.50    7.50
 -18   4   5   28.30    9.50
 -18   4   5   14.00    9.40
 -18   4   5    5.60    9.90
  17  -4  -5   85.79   11.30
  17  -4  -5   64.99   10.00
 -17   4   5   44.80    9.30
 -17   4   5   51.19   10.30
 -17   4   5   71.79   11.30
  16  -4  -5    0.20    5.10
  16  -4  -5    3.60    5.90
 -16  -4   5    4.10    5.00
 -16   4   5    3.10    8.60
 -16   4   5    5.40    7.10
 -16   4   5   16.00    9.20
  15  -4  -5   14.50    6.40
  15  -4  -5   15.40    6.90
 -15  -4   5    9.90    4.70
 -15   4   5   13.80    6.80
 -15   4   5    9.00    6.50
 -15   4   5   10.80    6.40
 -14  -4   5   14.20    4.00
  14  -4  -5   15.00    5.70
  14  -4  -5   19.60    6.80
 -14   4   5    8.10    5.30
 -14   4   5    8.90    6.70
 -14   4   5   21.10    7.70
  13  -4  -5   13.90    5.80
  13  -4  -5    4.80    5.40
 -13  -4   5   15.00    3.70
 -13   4   5    5.10    6.30
 -13   4   5   27.20    7.40
 -13   4   5    8.10    5.30
  12  -4  -5   25.80    5.90
 -12  -4   5   36.40    4.30
  12  -4  -5   20.00    6.00
 -12   4   5   37.10    7.60
 -12   4   5   31.50    6.30
 -12   4   5   32.10    7.40
  11  -4  -5  257.87   15.80
 -11  -4   5  244.28   11.40
  11  -4  -5  240.48   14.50
 -11   4   5  263.37   16.60
 -11   4   5  219.08   14.30
 -11   4   5  236.58   16.10
 -10  -4   5   21.40    3.30
  10  -4  -5   25.10    5.50
  10  -4  -5   28.60    6.10
 -10   4   5   23.70    6.40
 -10   4   5   21.90    5.10
 -10   4   5   20.90    6.60
  -9  -4   5  708.03   26.20
   9  -4  -5  741.73   31.30
   9  -4  -5  730.43   29.80
  -9   4   5  736.73   32.60
  -9   4   5  729.03   30.10
  -9   4   5  712.63   31.80
   8  -4  -5  180.88   10.90
  -8  -4   5  184.08    8.60
   8  -4  -5  186.98   12.20
  -8   4   5  181.18   13.10
  -8   4   5  178.48   11.00
  -8   4   5  180.68   12.70
   8   4  -5  169.48    8.90
  -7  -4   5    0.10    1.90
   7  -4  -5    6.00    3.30
  -7   4   5   -5.30    4.80
  -7   4   5    2.20    3.90
  -7   4   5    0.70    2.90
   7   4  -5   -0.40    2.50
  -6  -4   5   75.49    4.80
   6  -4  -5   68.89    5.80
   6  -4  -5   67.39    7.30
  -6   4   5   78.39    8.50
  -6   4   5   65.69    7.40
   6   4  -5   68.99    5.80
  -6   4   5   65.79    6.00
  -5  -4   5  236.18   10.30
   5  -4  -5  237.08   11.20
   5  -4  -5  227.38   13.30
  -5   4   5  223.38   11.20
   5   4  -5  219.48    9.50
  -5   4   5  231.18   14.20
   5   4  -5  241.18   12.40
  -5   4   5  236.38   13.90
   4  -4  -5   -0.50    2.00
  -4  -4   5    2.50    2.10
   4  -4  -5   -2.50    3.90
   4   4  -5    1.10    1.80
  -4   4   5    2.10    3.40
   4   4  -5    2.20    3.00
  -4   4   5    1.20    2.10
  -4   4   5    6.80    4.50
   3  -4  -5   53.69    4.00
  -3  -4   5   37.00    5.60
  -3  -4   5   56.49    4.40
   3  -4  -5   52.49    6.30
  -3   4   5   54.89    4.10
  -3   4   5   49.60    6.40
  -3   4   5   57.29    6.70
   3   4  -5   54.79    6.10
   3   4  -5   53.69    4.50
  -2  -4   5   16.10    3.00
   2  -4  -5   25.60    4.70
  -2  -4   5   21.70    4.60
  -2   4   5    9.80    3.80
   2   4  -5   30.10    4.90
   2   4  -5   18.10    3.10
  -2   4   5   16.90    4.60
  -1  -4   5   43.90    4.40
  -1  -4   5   45.70    5.80
   1  -4  -5   49.70    6.10
   1   4  -5   48.40    6.20
  -1   4   5   38.30    5.80
  -1   4   5   41.30   11.80
   1   4  -5   42.50    4.60
   0  -4  -5  243.38   13.50
   0  -4   5  234.68   11.90
   0  -4   5  238.28   13.50
   0   4   5  232.48   13.60
   0   4  -5  250.87   14.50
   0   4   5  253.67   15.20
   0   4  -5  240.98   12.60
   1  -4   5  304.77   15.50
  -1  -4  -5  289.47   15.10
   1  -4   5  299.57   14.10
  -1   4  -5  287.87   14.70
   1   4   5  300.37   15.30
  -1   4  -5  288.37   16.30
   2  -4   5   58.39    5.90
   2  -4   5   56.09    6.50
  -2  -4  -5   65.49    6.80
  -2   4  -5   50.39    5.90
   2   4   5   58.29    6.00
  -2   4  -5   49.90    7.30
  -3  -4  -5    2.30    3.80
   3  -4   5    0.50    3.70
   3   4   5    0.10    2.90
  -3   4  -5    3.30    4.70
  -3   4  -5    2.60    3.30
   4  -4   5   31.10    5.00
   4  -4   5   30.90    5.10
  -4  -4  -5   21.50    5.20
  -4   4  -5   22.20    5.20
  -4   4  -5   20.90    5.90
   5  -4   5   56.89    6.80
   5  -4   5   51.09    6.90
  -5   4  -5   53.69    7.30
  -5   4  -5   64.29    8.30
   6  -4   5    9.60    3.90
   6  -4   5    0.00    3.70
  -6   4  -5    9.80    4.70
  -6   4  -5    4.70    5.50
   7  -4   5   59.19    6.80
   7  -4   5   69.19    7.80
  -7   4  -5   47.50    7.30
  -7   4  -5   80.59   10.10
   8  -4   5   41.30    5.90
   8  -4   5   40.30    6.90
  -8   4  -5   26.80    7.10
  -8   4  -5   33.10    8.20
   9  -4   5  217.68   14.80
   9  -4   5  220.78   13.70
  -9   4  -5  230.38   16.20
  -9   4  -5  221.38   16.60
  10  -4   5   -1.90    4.70
  10  -4   5   -0.80    3.90
 -10   4  -5   -0.10    6.00
 -10   4  -5    7.90    6.70
  11  -4   5  288.07   18.50
  11  -4   5  289.97   16.30
 -11   4  -5  304.27   20.50
 -11   4  -5  280.77   19.40
  12  -4   5   -6.20    9.20
  12  -4   5    4.90    5.50
 -12   4  -5    9.20    8.10
 -12   4  -5    1.00    6.80
  13  -4   5   -7.90    5.90
 -13   4  -5    9.50    7.80
 -13   4  -5  -13.60    7.30
 -14   4  -5   20.40    8.50
 -14   4  -5   13.30   12.60
  15  -4   5   92.49   11.40
 -15   4  -5   99.59   14.40
 -15   4  -5   69.99   12.40
  16  -4   5    7.00    8.80
 -16   4  -5    8.20   20.50
 -16   4  -5   21.30    9.40
  18  -5  -5   10.60   10.10
  18  -5  -5  -21.40   13.20
 -18   5   5   -4.00   27.50
 -18   5   5    9.90    9.10
  17  -5  -5  -10.50   10.30
  17  -5  -5    2.40    6.40
 -17   5   5   -4.00   27.20
 -17   5   5   13.70    9.40
  16  -5  -5   -6.70    6.80
  16  -5  -5   10.70   11.10
 -16   5   5  -11.40    8.00
 -16   5   5   -2.40   11.00
  15  -5  -5   48.90    9.50
  15  -5  -5   68.29    9.70
 -15   5   5   74.89   12.00
 -15   5   5   56.29   10.10
  14  -5  -5   27.60    8.30
  14  -5  -5   26.50    7.90
 -14   5   5   -0.20    6.00
 -14   5   5    7.40    8.10
  13  -5  -5    6.40    5.80
  13  -5  -5   11.10    6.00
 -13   5   5    1.30    6.90
 -13   5   5    3.90    6.60
  12  -5  -5  138.49   11.60
  12  -5  -5  155.98   13.10
 -12   5   5  141.09   13.80
 -12   5   5  135.49   14.00
  11  -5  -5   21.30    5.80
  11  -5  -5   12.60    6.20
 -11   5   5   20.60    6.90
 -11   5   5   25.80    7.50
  10  -5  -5    0.30    4.30
  10  -5  -5    1.20    5.70
 -10   5   5    2.70    5.70
 -10   5   5    6.00    5.80
   9  -5  -5   11.20    4.50
   9  -5  -5    4.40    4.90
  -9   5   5    5.00    5.90
  -9   5   5    1.00    5.50
   8  -5  -5  220.78   15.10
   8  -5  -5  220.98   12.60
  -8   5   5  190.78   15.30
  -8   5   5  221.48   15.20
   7  -5  -5   22.60    4.40
  -7   5   5   23.10    6.30
  -7   5   5   24.60    7.20
   6  -5  -5   55.69    7.80
   6  -5  -5   49.00    5.10
  -6   5   5   62.89    8.00
  -6   5   5   62.59    8.90
   6   5  -5   44.70    5.80
   5  -5  -5    7.00    5.10
  -5   5   5   19.50    5.90
  -5   5   5   16.00    5.60
  -4  -5   5   42.10    3.80
   4  -5  -5   56.09    7.20
   4  -5  -5   46.90    4.10
  -4   5   5   49.60    7.70
  -4   5   5   46.70    7.10
   4   5  -5   50.99    6.50
   3  -5  -5   52.89    7.10
  -3  -5   5   55.29    7.50
  -3  -5   5   52.19    4.40
  -3   5   5   34.60    6.20
  -3   5   5   58.19    7.80
   3   5  -5   53.29    6.90
   3   5  -5   38.90    4.60
   2  -5  -5  204.48   13.40
  -2  -5   5  200.28   10.00
  -2  -5   5  206.18   13.60
   2   5  -5  191.98   11.10
  -2   5   5  209.38   13.50
  -2   5   5  204.78   14.00
   2   5  -5  218.28   13.80
   1  -5  -5  188.08   12.90
  -1  -5   5  176.88    9.50
  -1  -5   5  181.78   12.40
  -1   5   5  187.18   13.10
   1   5  -5  180.68   12.70
  -1   5   5  178.08   12.40
   1   5  -5  187.48   11.10
   0  -5  -5    3.80    4.60
   0  -5   5    9.10    4.90
   0  -5   5   13.40    3.40
   0   5   5    5.40    4.20
   0   5  -5    3.00    4.90
   0   5   5   -0.50    4.00
   0   5  -5    8.50    3.60
   1  -5   5   82.39    8.50
   1  -5   5   90.69    7.10
  -1  -5  -5   71.49    8.30
   1   5   5   76.39    7.70
  -1   5  -5   73.69    8.80
   1   5   5   80.49    8.30
  -1   5  -5   83.59    7.70
  -2  -5  -5   22.30    6.00
   2  -5   5   17.50    4.40
   2  -5   5   22.40    5.50
  -2   5  -5   15.90    6.00
  -2   5  -5   18.80    4.90
   2   5   5   27.20    5.10
   2   5   5   25.30    5.20
   3  -5   5   23.20    5.80
  -3  -5  -5   18.60    5.70
   3  -5   5   15.20    4.50
  -3   5  -5   15.30    6.00
   3   5   5   13.00    4.40
  -3   5  -5   17.50    4.90
   3   5   5   28.40    5.10
   4  -5   5   65.89    7.00
  -4  -5  -5   58.89    7.90
   4  -5   5   72.99    8.20
   4   5   5   69.89    7.20
  -4   5  -5   71.89   10.00
  -4   5  -5   56.09    7.70
   4   5   5   65.29    7.10
   5  -5   5    1.10    3.90
   5  -5   5    3.30    4.80
   5   5   5    4.20    3.70
  -5   5  -5   -1.50    5.00
  -5   5  -5    3.00    5.80
   5   5   5    7.50    3.80
   6  -5   5   46.60    6.90
   6  -5   5   41.60    6.60
  -6   5  -5   44.90    8.70
   6   5   5   35.00    5.60
   6   5   5   41.50    5.80
  -6   5  -5   37.00    7.30
   7  -5   5  136.89   11.00
   7  -5   5  110.09   10.10
  -7   5  -5  100.19   11.10
  -7   5  -5  102.59   12.30
   7   5   5  115.09    9.30
   8  -5   5  109.99   10.60
   8  -5   5  102.79    9.90
  -8   5  -5   91.59   11.20
  -8   5  -5  112.79   13.00
   9  -5   5    6.10    5.40
   9  -5   5    9.50    6.30
  -9   5  -5    6.30    6.60
  -9   5  -5   -0.50    7.20
  10  -5   5   13.50    9.10
  10  -5   5   -0.20    5.80
 -10   5  -5    7.20    7.80
 -10   5  -5   27.60    8.30
  11  -5   5   24.20    8.10
  11  -5   5   27.50    7.30
 -11   5  -5   32.10    9.60
  12  -5   5  319.57   19.20
  12  -5   5  359.26   21.60
 -12   5  -5  339.47   23.10
 -12   5  -5  348.97   24.30
  13  -5   5   40.60    9.10
 -13   5  -5   33.10   13.10
 -13   5  -5   49.10   10.90
  14  -5   5  219.58   17.60
 -14   5  -5  193.58   25.10
 -14   5  -5  230.88   19.90
  14  -6  -5   26.90    9.20
  14  -6  -5   21.10   16.90
 -14   6   5   14.60    8.70
 -14   6   5    7.90   12.40
  13  -6  -5   10.00    7.80
  13  -6  -5   22.50   14.60
 -13   6   5   -0.30    7.10
 -13   6   5   -0.60   11.60
  12  -6  -5   23.70    6.90
  12  -6  -5   12.60    9.90
 -12   6   5   15.20   10.50
 -12   6   5   24.50    8.90
  11  -6  -5   76.59   10.70
  11  -6  -5   60.39    9.30
 -11   6   5   90.59   11.90
 -11   6   5   64.59   11.60
  10  -6  -5   21.40    8.30
  10  -6  -5   26.00    6.60
 -10   6   5   31.10    7.90
 -10   6   5   26.60    9.40
   9  -6  -5   95.59    8.50
   9  -6  -5  105.69   11.70
  -9   6   5  118.09   13.30
  -9   6   5   79.09   10.80
   8  -6  -5    3.20    5.30
   8  -6  -5   -9.10    6.20
  -8   6   5   -5.20    5.60
  -8   6   5   -8.80    7.40
   7  -6  -5  -10.50    5.80
  -7   6   5   -1.30    6.40
  -7   6   5    9.60    6.30
   6  -6  -5  102.19   11.20
  -6   6   5  118.99   11.70
  -6   6   5  127.09   12.90
   5  -6  -5   52.29    8.20
  -5   6   5   61.19    9.40
  -5   6   5   57.19    8.40
   4  -6  -5  183.58   13.90
  -4   6   5  199.78   15.70
   4   6  -5  170.98   13.20
  -4   6   5  191.78   14.50
   3  -6  -5   13.20    5.90
   3   6  -5   10.80    6.80
  -3   6   5    1.10    4.30
  -3   6   5   -4.90    6.40
   2  -6  -5   76.79    9.60
  -2  -6   5   58.29    8.50
   2   6  -5   52.19    8.30
  -2   6   5   58.29    8.30
  -2   6   5   59.49    9.20
   1  -6  -5   15.40    6.60
  -1  -6   5   24.70    7.10
   1   6  -5   28.30    6.80
  -1   6   5   27.00    6.80
  -1   6   5   17.10    5.50
   0  -6   5   -3.10    6.00
   0  -6  -5   13.00    6.60
   0   6   5    3.50    5.10
   0   6  -5    2.20    5.30
   0   6   5   -0.70    4.30
   1  -6   5   74.79    9.00
   1  -6   5   56.89    5.90
  -1  -6  -5   82.79    9.50
   1   6   5   66.79    8.80
  -1   6  -5   72.39    9.80
   1   6   5   61.89    7.90
  -2  -6  -5   34.50    9.40
   2  -6   5   14.90    4.20
   2  -6   5   12.60    6.00
  -2   6  -5    7.00    7.00
  -2   6  -5    9.00    5.00
   2   6   5    7.40    4.60
   3  -6   5   89.89    8.30
  -3  -6  -5  105.69   10.70
   3  -6   5  106.09   10.60
   3   6   5  103.19   10.30
   3   6   5  106.59    9.70
  -3   6  -5   90.59   11.70
  -3   6  -5   95.79   10.00
   4  -6   5  105.59   11.00
   4  -6   5  102.49    9.00
  -4   6  -5  113.59   13.00
  -4   6  -5   94.69   10.30
   5  -6   5   30.80    6.20
   5  -6   5   33.80    7.20
  -5   6  -5   29.00    7.30
   6  -6   5    4.10    4.90
   6  -6   5    5.70    6.40
  -6   6  -5   -9.50    7.70
  -6   6  -5    3.40    5.70
   7  -6   5   12.50    5.90
  -7   6  -5   22.50    9.70
  -7   6  -5    0.30    6.30
   8  -6   5   -4.90    8.20
   8  -6   5   -7.90   10.60
  -8   6  -5  -20.00    7.90
  -8   6  -5  -12.90   11.40
   9  -6   5   12.70    7.60
   9  -6   5   33.00   11.20
  -9   6  -5   18.60    8.30
  -9   6  -5    2.00   12.40
  10  -6   5  108.89   24.40
  10  -6   5  109.19   14.40
 -10   6  -5   98.59   14.20
 -10   6  -5   98.79   13.80
  11  -6   5   75.99   15.40
  11  -6   5   89.29   15.30
 -11   6  -5   82.49   12.50
 -11   6  -5   73.19   15.30
   9  -7  -5  114.29   14.70
  -9   7   5   86.29   12.10
  -9   7   5  111.89   17.90
  -8   7   5   17.50    8.10
  -8   7   5   24.50   11.30
   7  -7  -5  178.18   15.40
  -7   7   5  155.08   15.10
  -7   7   5  157.28   16.20
   6  -7  -5    1.40   10.30
  -6   7   5   10.40   13.40
  -6   7   5   -5.40    6.80
   5  -7  -5   35.50   11.00
  -5   7   5   17.30    7.50
  -5   7   5   15.60   12.20
   4  -7  -5   17.20   14.80
  -4   7   5   14.20    6.90
  -4   7   5    3.20    9.40
   3  -7  -5   11.40    8.40
  -3   7   5    0.70   12.80
  -3   7   5    1.30    7.00
   2  -7  -5   18.80    7.70
  -2   7   5    4.00    6.30
  -2   7   5  -20.60   13.70
   1  -7  -5   -2.40    6.40
   1   7  -5   -8.50   14.20
  -1   7   5   -3.00   14.50
   0  -7  -5   30.20   10.20
   0  -7   5   48.90   12.70
   0   7   5   17.00   24.50
   0   7  -5   31.60   14.30
  -1  -7  -5  103.49   12.20
   1  -7   5  100.69   11.60
   1   7   5   60.39   16.80
  -1   7  -5   86.49   12.00
   2  -7   5    8.10   11.50
  -2  -7  -5   -1.70   11.20
  -2   7  -5  -23.30   13.30
   3  -7   5   15.10   13.20
  -3   7  -5    6.90   11.00
   4  -7   5   -2.70   11.00
  -4   7  -5  -10.00   11.10
   5  -7   5   11.70   14.20
  -5   7  -5   26.40   18.70
  23   0  -6  -10.80   18.20
 -23   0   6  -16.60   13.90
 -22   0   6   10.70    7.40
  22   0  -6   12.00   11.40
  21   0  -6    7.00    7.80
 -21   0   6   -2.40    6.10
  20   0  -6   55.39    8.70
 -20   0   6   43.20    8.30
  19   0  -6   -2.90    5.10
 -19   0   6   11.20    5.70
 -19   0   6    3.60    5.50
  18   0  -6   84.89    9.90
 -18   0   6   99.19   10.70
 -18   0   6   89.29    9.00
  17   0  -6    3.60    4.70
 -17   0   6   -3.10    4.50
 -17   0   6    4.00    4.60
 -16   0   6  238.68   15.50
 -16   0   6  241.38   13.70
 -15   0   6   -3.90    3.70
 -15   0   6   -1.60    2.90
 -15   0   6    8.00    5.20
 -14   0   6  565.74   22.40
 -14   0   6  588.94   26.20
 -14   0   6  605.34   24.50
 -13   0   6    4.70    3.20
 -13   0   6   -4.10    2.30
 -13   0   6   -5.80    4.00
 -12   0   6    5.60    4.00
 -12   0   6    5.60    2.30
 -12   0   6    2.30    2.60
 -11   0   6    2.20    2.30
 -11   0   6    1.00    1.90
 -11   0   6    2.40    3.50
 -10   0   6    2.90    1.90
 -10   0   6    6.30    2.20
 -10   0   6   -3.40    3.10
  -9   0   6   -4.90    2.70
  -9   0   6    1.10    1.90
  -8   0   6  602.24   24.10
  -8   0   6  647.44   23.20
  -7   0   6   -3.80    2.10
  -7   0   6    2.00    2.90
  -6   0   6   15.50    3.20
  -6   0   6   18.40    2.70
  -5   0   6   -2.40    1.80
  -5   0   6   -0.70    1.80
  -5   0   6   -1.40    2.70
  -4   0   6 2304.97   74.39
  -4   0   6 2171.48   73.89
  -3   0   6    5.20    2.40
   3   0  -6    2.10    2.20
  -2   0   6  112.69    6.30
   2   0  -6  111.99    6.40
   1   0  -6   -1.60    2.30
  -1   0   6   -0.80    2.70
   0   0   6  539.15   20.30
   0   0  -6  523.95   20.60
  -1   0  -6   -4.10    2.90
   1   0   6   -2.60    2.50
  -2   0  -6    0.50    3.20
   2   0   6    1.90    2.50
   3   0   6   -0.50    2.30
  -3   0  -6   -0.90    2.60
  -4   0  -6  194.38   10.60
   4   0   6  189.78   10.20
  -5   0  -6   -2.00    2.90
   5   0   6    1.30    3.20
  -5   0  -6   -2.90    2.90
  -6   0  -6   13.90    4.00
  -6   0  -6   20.60    4.20
  -7   0  -6    2.80    3.20
   7   0   6    3.80    3.60
  -7   0  -6    1.50    3.20
   8   0   6   11.70    3.70
  -8   0  -6   16.80    4.50
  -8   0  -6   19.10    4.80
  -9   0  -6   -0.10    4.00
  -9   0  -6    7.70    4.30
   9   0   6   -1.80    4.10
 -10   0  -6  389.96   19.60
 -10   0  -6  369.96   18.80
  10   0   6  377.26   19.10
  11   0   6   -5.10    4.60
 -11   0  -6    4.70    4.10
 -11   0  -6   -4.80    4.40
  12   0   6  636.84   28.70
 -12   0  -6  626.74   28.80
 -12   0  -6  611.64   27.60
 -13   0  -6   -6.00    5.10
  13   0   6   -6.50    4.70
 -14   0  -6   -9.00    5.30
  14   0   6    3.50    4.80
  15   0   6    0.60    4.90
  16   0   6   92.79   11.20
  17   0   6   -7.90    7.60
 -23  -1   6    6.40    9.70
  23  -1  -6   -2.70   15.00
 -23   1   6    3.20    7.60
 -22  -1   6   18.90    8.70
 -22   1   6    9.10    8.00
 -22   1   6   18.70    8.10
  21  -1  -6  -13.40   10.80
 -21  -1   6   -3.60    6.40
 -21   1   6   -1.40    6.30
 -21   1   6    1.90    7.30
  20  -1  -6   44.80    8.30
 -20  -1   6   50.49    9.10
 -20   1   6   54.09    9.40
 -20   1   6   60.39    9.40
  20   1  -6   34.20   11.40
 -19  -1   6   56.59    8.50
  19  -1  -6   52.09    8.80
  19   1  -6   46.90    7.70
 -19   1   6   37.70    7.80
 -19   1   6   41.40    9.00
  18  -1  -6   44.60    8.10
 -18   1   6   32.70    7.60
  18   1  -6   36.20    7.00
 -18   1   6   32.70    7.10
 -17  -1   6  210.18   14.30
  17  -1  -6  200.18   14.50
 -17   1   6  209.98   14.90
 -17   1   6  196.58   12.40
 -17   1   6  226.98   14.50
  17   1  -6  210.38   14.30
  16  -1  -6   -1.80    4.70
 -16  -1   6    0.60    4.80
 -16  -1   6    2.30    3.40
 -16   1   6   -4.40    4.80
 -16   1   6   -0.70    3.70
 -16   1   6    1.90    4.10
 -15  -1   6   -0.90    3.00
 -15  -1   6    6.10    4.30
 -15   1   6    0.90    5.10
 -15   1   6    1.80    3.30
 -15   1   6    1.70    4.20
 -14  -1   6  119.69    9.70
 -14  -1   6  130.29    8.00
 -14   1   6  122.09    8.70
 -14   1   6  127.29    9.50
 -14   1   6  133.49   10.40
 -13  -1   6  553.04   23.80
 -13  -1   6  552.84   21.50
 -13   1   6  537.45   24.50
 -13   1   6  543.05   22.60
 -13   1   6  536.65   23.50
 -12  -1   6  144.39    9.50
 -12  -1   6  138.39    7.70
 -12   1   6  139.49    9.30
 -12   1   6  159.48   10.40
 -12   1   6  141.09    9.00
 -11  -1   6   58.09    5.70
 -11  -1   6   55.29    4.20
 -11   1   6   49.99    5.70
 -11   1   6   55.19    6.40
 -11   1   6   50.59    5.30
 -10  -1   6  108.09    5.70
 -10  -1   6  116.79    7.60
  10   1  -6   98.19    5.50
 -10   1   6  112.89    7.70
 -10   1   6  111.39    8.00
 -10   1   6  118.99    7.40
  -9  -1   6   37.50    2.80
  -9  -1   6   41.90    4.40
  -9  -1   6   34.00    2.60
  -9   1   6   48.60    4.60
  -9   1   6   43.10    5.10
  -9   1   6   39.40    4.70
  -8  -1   6   16.30    1.80
  -8  -1   6   17.10    3.10
  -8  -1   6   14.10    1.80
  -8   1   6   10.60    3.30
  -8   1   6   10.90    3.00
  -7  -1   6  176.08    7.00
  -7  -1   6  173.08    7.70
  -7  -1   6  185.08    9.20
  -7   1   6  191.28    9.60
  -7   1   6  182.88    9.50
  -6  -1   6    0.30    1.40
  -6  -1   6    3.70    2.70
  -6  -1   6    2.00    1.10
  -6   1   6    3.20    2.40
  -6   1   6    1.80    2.80
  -5  -1   6    6.50    1.80
  -5  -1   6    2.50    2.50
  -5   1   6    5.30    2.80
  -5   1   6    9.30    2.60
   5   1  -6    7.50    2.00
  -4  -1   6  149.69    7.20
  -4  -1   6  154.78    8.00
   4  -1  -6  134.09    7.30
  -4  -1   6  155.68    6.30
   4   1  -6  155.28    7.50
  -4   1   6  142.19    7.70
  -3  -1   6  124.29    5.70
  -3  -1   6  121.79    6.90
   3  -1  -6  110.99    6.20
   3   1  -6  134.79    7.00
  -3   1   6  128.69    6.90
   2  -1  -6  395.16   15.50
  -2  -1   6  407.26   15.30
  -2  -1   6  405.66   16.30
  -2   1   6  439.46   15.90
   2   1  -6  389.46   15.00
   2   1  -6  414.96   16.40
   1  -1  -6  563.14   19.70
  -1  -1   6  550.44   21.20
  -1  -1   6  559.74   20.50
   1  -1  -6  513.15   20.20
  -1   1   6  602.14   20.80
   1   1  -6  550.14   19.60
   1   1  -6  583.94   21.70
   0  -1  -6   46.10    3.00
   0  -1  -6   37.30    3.40
   0  -1   6   42.30    4.40
   0   1  -6   55.99    4.60
   0   1  -6   43.60    2.90
   0   1   6   49.60    4.00
   0   1  -6   43.90    4.40
   1  -1   6   42.40    4.30
  -1  -1  -6   41.10    3.50
   1  -1   6   41.10    2.70
  -1  -1  -6   43.90    2.80
  -1   1  -6   45.80    4.50
  -1   1  -6   44.90    4.80
   1   1   6   49.50    3.90
  -1   1  -6   40.90    2.70
   2  -1   6   51.89    3.00
   2  -1   6   56.89    5.10
  -2  -1  -6   57.09    4.90
  -2  -1  -6   44.80    4.00
  -2   1  -6   52.19    5.50
  -2   1  -6   48.80    4.90
   2   1   6   49.80    2.90
   2   1   6   51.99    4.40
  -3  -1  -6  110.49    7.20
  -3  -1  -6   92.29    6.00
   3  -1   6  110.99    7.40
   3  -1   6  102.79    4.90
   3   1   6  110.09    6.50
  -3   1  -6  117.89    7.50
   3   1   6  108.39    5.00
  -3   1  -6  103.69    7.60
  -4  -1  -6    1.50    2.40
   4  -1   6    9.30    3.60
   4  -1   6    1.30    1.40
  -4   1  -6    3.70    3.20
  -4   1  -6    0.50    2.70
   4   1   6   -2.20    2.60
   4   1   6    3.80    1.30
  -5  -1  -6   29.20    4.00
   5  -1   6   31.70    2.70
   5  -1   6   38.90    4.90
  -5   1  -6   32.50    4.80
  -5   1  -6   38.90    5.20
   5   1   6   41.90    4.50
   5   1   6   29.80    2.60
   6  -1   6    1.20    3.00
  -6  -1  -6   -1.80    2.30
   6  -1   6   -0.50    1.40
   6   1   6   -1.00    2.70
  -6   1  -6    2.70    3.30
  -6   1  -6    0.80    3.30
  -7  -1  -6  266.47   13.10
   7  -1   6  239.88   10.60
   7  -1   6  265.67   14.20
   7   1   6  253.27   13.10
  -7   1  -6  241.08   13.60
  -7   1  -6  250.67   13.80
  -8  -1  -6   19.50    3.90
   8  -1   6   18.70    5.00
  -8   1  -6   18.90    5.10
  -8   1  -6   23.30    5.10
   8   1   6   16.10    3.90
  -9  -1  -6  340.07   16.00
   9  -1   6  326.17   17.10
  -9   1  -6  310.17   17.50
   9   1   6  311.87   16.20
  -9   1  -6  320.27   17.10
 -10  -1  -6   55.19    6.20
  10  -1   6   53.19    7.00
 -10   1  -6   60.79    7.50
 -10   1  -6   58.99    7.40
  10   1   6   56.09    6.60
 -11  -1  -6    9.50    4.00
  11  -1   6    1.70    4.30
  11   1   6    7.30    3.80
 -11   1  -6   -1.10    5.00
 -12  -1  -6   19.30    4.90
  12  -1   6   21.50    5.80
  12   1   6   25.60    5.50
 -12   1  -6   17.80    6.30
 -12   1  -6   17.60    6.50
  13  -1   6   80.89    9.30
 -13  -1  -6   76.89    7.60
  13   1   6   75.09    8.60
 -13   1  -6   94.19   10.00
 -13   1  -6   81.29    9.50
  14  -1   6   -8.80    5.70
 -14   1  -6    0.90    5.90
 -14   1  -6  -11.20    6.50
  15  -1   6  290.37   19.10
 -15   1  -6  288.77   19.40
 -15   1  -6  295.37   18.70
  16  -1   6   34.00    8.00
 -16   1  -6   22.40    8.70
 -16   1  -6   23.00    8.10
  17  -1   6   17.60    8.80
 -17   1  -6   13.70    8.80
  18  -1   6    5.20   14.60
 -18   1  -6    6.40    8.80
  19  -1   6   -2.60   12.60
 -22  -2   6   14.20   14.50
  22  -2  -6   12.00    7.70
 -22   2   6   25.60   10.30
 -22   2   6   24.70   13.70
  21  -2  -6   39.00    8.90
 -21  -2   6   46.60    9.10
 -21   2   6   51.79   10.00
 -21   2   6   48.60   10.80
 -20  -2   6   20.60    7.20
  20  -2  -6   20.10    7.80
 -20   2   6   29.90    9.50
 -20   2   6   19.80    8.00
  19  -2  -6   11.70    7.00
 -19  -2   6    9.10    5.60
 -19   2   6   13.10    7.30
 -19   2   6    2.40    6.70
 -19   2   6   13.00    7.30
 -18  -2   6    4.50    4.80
  18  -2  -6   12.70    6.10
 -18   2   6   15.80    7.00
 -18   2   6   19.10    6.90
 -18   2   6    5.40    8.70
  17  -2  -6    5.50    5.50
 -17  -2   6   -3.90    4.70
 -17   2   6   -1.00    5.50
 -17   2   6    1.10    5.60
 -17   2   6   12.10    6.00
 -16  -2   6  224.38   14.20
  16  -2  -6  235.28   15.70
 -16   2   6  211.18   13.90
 -16   2   6  265.57   16.90
 -16   2   6  224.88   15.30
 -15  -2   6  107.89    9.00
  15  -2  -6  109.89   10.20
 -15   2   6  114.69   10.40
 -15   2   6   95.99    9.80
 -15   2   6   92.39    8.80
  14  -2  -6    7.10    5.40
 -14  -2   6   18.30    5.00
 -14   2   6   14.40    5.10
 -14   2   6    8.70    4.40
 -14   2   6   14.80    5.60
 -13  -2   6   46.50    6.10
 -13   2   6   64.89    7.10
 -13   2   6   60.19    7.30
 -13   2   6   58.09    7.30
 -12  -2   6    5.10    3.30
 -12   2   6    4.20    3.70
 -12   2   6    0.80    3.90
 -12   2   6    0.60    3.60
 -11  -2   6  412.46   17.90
 -11   2   6  417.66   19.50
 -11   2   6  387.96   18.90
 -11   2   6  414.46   19.50
 -10  -2   6  727.53   27.90
 -10   2   6  737.93   29.60
 -10   2   6  742.23   29.50
 -10   2   6  716.63   29.40
  -9  -2   6  179.88    9.40
  -9   2   6  172.88   10.60
  -9   2   6  173.48   10.40
  -9   2   6  177.48   10.70
  -8  -2   6  493.35   19.30
  -8   2   6  472.65   20.10
  -8   2   6  501.35   21.00
  -8   2   6  467.05   20.60
  -7  -2   6   10.00    1.60
   7   2  -6    8.10    1.80
  -7   2   6    3.80    3.40
  -7   2   6   11.00    2.90
  -6  -2   6  145.99    7.80
  -6  -2   6  124.99    6.50
  -6   2   6  139.99    8.70
   6   2  -6  142.79    7.00
  -6   2   6  135.59    7.90
  -5  -2   6   86.99    5.30
   5  -2  -6   95.89    5.90
  -5  -2   6   86.59    5.80
  -5   2   6   98.39    6.90
  -5   2   6   92.49    5.90
   5   2  -6   94.29    5.70
   4  -2  -6  118.59    6.50
  -4  -2   6  122.59    6.80
  -4  -2   6  116.39    5.00
   4  -2  -6  113.09    7.20
   4   2  -6  125.29    6.90
  -4   2   6  123.89    7.90
  -4   2   6  110.79    6.40
   3  -2  -6   45.50    4.30
   3  -2  -6   42.20    3.60
  -3  -2   6   48.40    4.40
  -3  -2   6   39.00    2.80
  -3   2   6   40.10    3.50
  -3   2   6   40.00    4.50
   3   2  -6   41.10    3.10
   3   2  -6   43.60    4.40
   2  -2  -6  461.05   18.20
   2  -2  -6  469.25   17.40
  -2  -2   6  447.86   17.20
  -2  -2   6  475.65   18.50
   2   2  -6  473.65   19.20
   2   2  -6  475.55   17.50
  -2   2   6  470.65   17.40
   1  -2  -6    1.60    2.10
  -1  -2   6    7.60    2.40
  -1  -2   6    5.60    2.90
   1   2  -6    6.40    3.10
   0  -2  -6    3.60    2.10
   0  -2   6   10.90    3.10
   0  -2   6    7.90    2.50
   0  -2  -6    5.00    1.60
   0   2  -6    9.20    3.40
   0   2  -6    6.30    2.40
   0   2   6    7.30    1.80
   1  -2   6   27.20    3.00
  -1  -2  -6   28.20    3.20
  -1  -2  -6   23.80    2.50
  -1   2  -6   18.90    4.30
   1   2   6   23.20    2.60
  -1   2  -6   18.90    3.30
  -2  -2  -6   21.70    2.50
  -2  -2  -6   22.60    3.00
   2  -2   6   22.60    2.90
   2  -2   6   27.80    4.00
  -2   2  -6   25.00    4.30
   2   2   6   21.40    2.60
  -2   2  -6   17.60    4.00
  -3  -2  -6   67.69    4.80
   3  -2   6   62.39    4.50
   3  -2   6   75.69    6.40
  -3  -2  -6   64.59    4.40
  -3   2  -6   62.99    6.30
   3   2   6   63.19    4.50
  -3   2  -6   73.49    6.40
  -4  -2  -6  139.99    7.50
   4  -2   6  154.68    9.70
   4  -2   6  145.79    7.70
  -4   2  -6  168.58   10.30
  -4   2  -6  165.98   10.60
   4   2   6  150.38    7.80
   5  -2   6   -2.30    3.60
   5  -2   6    6.40    2.40
  -5  -2  -6    9.40    2.40
  -5   2  -6   -1.10    3.40
  -5   2  -6    4.90    4.30
   5   2   6    4.90    2.20
   6  -2   6 1126.59   42.10
   6  -2   6 1059.89   38.70
  -6   2  -6 1104.39   42.70
   6   2   6 1182.98   39.60
  -6   2  -6 1051.49   42.00
   7  -2   6  212.48   10.00
   7  -2   6  199.48   12.30
   7   2   6  198.18   10.40
  -7   2  -6  184.88   12.40
  -7   2  -6  197.58   12.80
   8  -2   6   19.10    3.40
   8  -2   6   20.20    4.90
  -8   2  -6   16.50    5.60
  -8   2  -6   13.50    5.70
   8   2   6   21.30    3.90
   9  -2   6   -4.60    4.90
   9   2   6    3.80    3.30
  -9   2  -6   13.20    6.10
  -9   2  -6    2.70    4.50
  10  -2   6   18.90    6.10
  10  -2   6   16.40    3.60
  10   2   6    7.40    5.50
 -10   2  -6   12.10    6.10
 -10   2  -6   15.80    5.80
  11  -2   6    5.70    4.90
 -11   2  -6   10.80    6.20
 -11   2  -6    4.50    4.90
  12  -2   6  128.89   11.70
  12  -2   6  115.59    8.30
 -12   2  -6  137.89   12.20
 -12   2  -6  137.09   12.30
  13  -2   6   -5.50    5.60
 -13   2  -6   -3.60    6.40
 -13   2  -6   -4.30    5.80
  14  -2   6  108.89   11.80
 -14   2  -6   98.99   11.60
 -14   2  -6   89.69   10.90
  15  -2   6    7.00    6.50
 -15   2  -6    6.30    6.60
 -15   2  -6   18.90    8.50
  16  -2   6    9.70    8.80
 -16   2  -6   23.00    8.50
 -16   2  -6   24.40    9.00
  17  -2   6    7.90    7.90
 -17   2  -6   39.50   10.30
 -17   2  -6   16.80    8.50
  18  -2   6   12.90   14.20
 -18   2  -6    5.40    9.30
 -21  -3   6   10.10   14.50
  21  -3  -6    1.30   10.00
 -21   3   6   -4.20    8.90
 -21   3   6  -13.10    8.00
 -20  -3   6    1.10    6.30
  20  -3  -6  -18.30    8.20
 -20   3   6   -7.60   12.90
 -20   3   6  -18.90    9.60
 -20   3   6    0.60    7.30
 -19  -3   6   95.59   10.00
  19  -3  -6   65.99   10.10
 -19   3   6  105.49   12.80
 -19   3   6   86.39   13.30
 -18  -3   6   84.39    9.20
  18  -3  -6   86.99   10.50
 -18   3   6   88.79   11.60
 -18   3   6   74.79   10.60
 -18   3   6   76.69   10.30
 -17  -3   6    1.40    4.50
  17  -3  -6   12.10    6.90
 -17   3   6    6.20    6.30
 -17   3   6   -6.30    6.20
 -17   3   6    9.10    6.80
 -16  -3   6   32.70    5.90
  16  -3  -6   33.40    7.20
 -16   3   6   29.50    7.60
 -16   3   6   33.40    7.80
 -16   3   6   36.90    7.50
  15  -3  -6   22.50    6.40
 -15  -3   6   23.60    5.10
 -15   3   6   24.20    6.90
 -15   3   6   21.80    6.00
 -15   3   6   15.90    7.10
  14  -3  -6   -6.30    4.70
 -14   3   6   -2.00    4.80
 -14   3   6    1.70    5.00
 -14   3   6   10.20    5.40
 -13  -3   6  144.49    9.60
  13  -3  -6  143.69   11.20
 -13   3   6  162.08   12.40
 -13   3   6  139.99   11.40
 -13   3   6  156.38   12.30
 -12  -3   6   43.70    5.50
  12  -3  -6   49.20    6.60
 -12   3   6   36.30    6.20
 -12   3   6   50.29    7.30
 -12   3   6   49.90    7.20
  11  -3  -6  166.78   11.10
 -11  -3   6  165.88    9.40
 -11   3   6  145.29   11.30
 -11   3   6  172.38   11.40
 -11   3   6  155.18   11.80
  10  -3  -6   49.50    6.20
 -10  -3   6   48.50    4.90
 -10   3   6   56.09    7.10
 -10   3   6   46.80    6.60
 -10   3   6   53.49    6.30
  -9  -3   6  110.19    7.00
  -9   3   6  107.09    9.10
  -9   3   6  109.39    8.30
  -9   3   6  124.89    9.70
   8  -3  -6  539.55   23.40
  -8  -3   6  567.14   21.20
   8   3  -6  455.05   21.40
  -8   3   6  565.44   24.20
  -8   3   6  546.95   24.30
  -8   3   6  570.14   22.90
  -7  -3   6  175.88    8.80
   7  -3  -6  156.48   10.40
   7   3  -6  154.18    8.10
  -7   3   6  164.48   10.70
  -7   3   6  174.98    9.90
  -7   3   6  165.28   10.90
   6  -3  -6  272.57   13.80
  -6  -3   6  276.07   12.20
   6   3  -6  268.37   12.10
  -6   3   6  283.17   14.70
  -6   3   6  259.17   12.70
  -6   3   6  270.07   14.60
   5  -3  -6  281.97   14.30
   5  -3  -6  265.77   12.60
  -5  -3   6  297.77   12.80
  -5   3   6  318.27   13.40
  -5   3   6  301.97   15.10
   5   3  -6  307.97   13.40
  -4  -3   6  221.38    9.60
   4  -3  -6  251.97   12.60
  -4  -3   6  267.37   11.50
   4  -3  -6  232.58   10.90
   4   3  -6  264.97   12.40
   4   3  -6  253.17   10.00
  -4   3   6  258.87   13.40
  -4   3   6  254.07   11.30
  -3  -3   6   22.10    5.20
   3  -3  -6   25.20    2.90
  -3  -3   6   27.10    3.70
   3  -3  -6   28.70    4.40
  -3   3   6   25.60    4.30
   3   3  -6   27.70    2.90
  -3   3   6   33.00    3.20
   3   3  -6   40.20    4.70
  -2  -3   6    4.10    2.90
  -2  -3   6    7.30    2.90
   2  -3  -6    8.70    1.90
   2  -3  -6   16.10    3.70
   2   3  -6   15.50    3.60
  -2   3   6   13.10    3.90
   2   3  -6   10.10    2.50
  -2   3   6    6.30    1.70
  -1  -3   6  138.89    8.50
  -1  -3   6  148.89    8.30
   1  -3  -6  143.59    8.90
   1   3  -6  140.49    8.00
  -1   3   6  143.09    9.20
  -1   3   6  138.29    6.40
   1   3  -6  145.29    9.30
   0  -3   6   52.89    5.30
   0  -3  -6   52.29    3.30
   0  -3   6   52.59    5.00
   0  -3  -6   46.30    5.00
   0   3  -6   55.99    6.20
   0   3   6   53.99    3.20
   0   3  -6   55.99    5.10
   1  -3   6  283.07   13.30
  -1  -3  -6  270.07   13.00
   1  -3   6  281.07   13.20
  -1  -3  -6  242.58   10.00
   1   3   6  270.37   10.20
  -1   3  -6  281.57   14.70
  -1   3  -6  274.47   13.30
  -2  -3  -6  144.89    6.30
   2  -3   6  131.19    8.50
   2  -3   6  159.68    9.60
  -2  -3  -6  156.68    9.00
  -2   3  -6  155.88    9.70
  -2   3  -6  156.08   10.70
   2   3   6  149.69    6.40
  -3  -3  -6  683.93   25.10
   3  -3   6  707.23   27.90
   3  -3   6  775.72   29.40
  -3  -3  -6  755.02   28.20
  -3   3  -6  732.43   30.60
  -3   3  -6  755.32   29.60
   3   3   6  716.13   25.10
  -4  -3  -6  242.68   11.40
   4  -3   6  298.67   13.60
   4  -3   6  294.27   14.90
  -4   3  -6  299.97   15.50
   4   3   6  262.07   10.80
  -4   3  -6  283.77   15.80
   5  -3   6    2.00    4.00
   5  -3   6   -1.50    2.70
  -5   3  -6   -3.50    4.00
  -5   3  -6    4.30    4.50
   6  -3   6   63.69    7.30
   6  -3   6   55.79    5.50
  -6   3  -6   42.70    6.50
  -6   3  -6   53.89    7.90
   7  -3   6   23.90    5.40
   7  -3   6   13.70    3.80
  -7   3  -6   18.50    5.30
   8  -3   6   43.90    5.40
   8  -3   6   48.60    7.10
  -8   3  -6   42.20    7.50
   9  -3   6  165.58   12.50
   9  -3   6  154.68    9.90
  -9   3  -6  153.98   13.20
  -9   3  -6  145.99   12.50
  10  -3   6    6.80    4.90
  10  -3   6    0.20    3.80
 -10   3  -6   10.00    6.70
 -10   3  -6    8.70    5.50
  11  -3   6   27.50    6.90
  11  -3   6   32.50    5.10
 -11   3  -6   34.70    8.40
 -11   3  -6   40.70    8.00
  12  -3   6   -5.20    5.50
  12  -3   6    3.00    7.30
 -12   3  -6   -9.90    7.50
 -12   3  -6   12.60    7.50
  13  -3   6   44.80    8.60
 -13   3  -6   27.70    8.10
 -13   3  -6   43.80    9.00
  14  -3   6    6.30    6.20
 -14   3  -6   17.60    8.10
 -15   3  -6   34.60    9.70
 -15   3  -6   27.90   10.90
  16  -3   6    3.20    6.60
 -16   3  -6   -2.50   20.20
 -16   3  -6  -16.30    8.30
  17  -3   6   24.30   12.40
 -17   3  -6   49.30   11.50
 -17   3  -6   38.30   15.80
  20  -4  -6    3.20   13.80
  20  -4  -6   -2.10    7.60
 -20   4   6    8.00   18.80
 -20   4   6    6.50    9.00
 -20   4   6   -4.60   24.70
  19  -4  -6    7.00    8.00
  19  -4  -6    1.20    7.50
 -19   4   6   17.30    9.80
 -19   4   6   -8.70   14.70
 -19   4   6  -13.50   17.50
  18  -4  -6    7.50    8.40
  18  -4  -6   23.60    7.60
 -18   4   6   20.00    8.90
 -18   4   6   -8.10   15.60
 -18   4   6   24.30    9.80
  17  -4  -6   -6.00    6.10
  17  -4  -6   -5.00    6.80
 -17  -4   6   -4.30    4.20
 -17   4   6   -8.00   11.20
 -17   4   6  -14.00    8.00
 -17   4   6    4.30    9.70
 -16  -4   6   39.60    6.10
  16  -4  -6   61.19    9.10
  16  -4  -6   61.99    9.40
 -16   4   6   30.10    7.90
 -16   4   6   41.10    8.70
 -16   4   6   35.60    8.10
 -15  -4   6   85.69    7.60
  15  -4  -6  109.39   10.90
  15  -4  -6   91.99   10.90
 -15   4   6   82.39   11.10
 -15   4   6   81.09   10.30
 -15   4   6   84.49   10.90
  14  -4  -6   19.40    6.40
  14  -4  -6   19.10    6.80
 -14  -4   6   11.80    3.90
 -14   4   6   16.90    6.80
 -14   4   6    4.60    5.20
 -14   4   6   10.20    6.10
  13  -4  -6   27.00    6.00
  13  -4  -6   29.70    7.30
 -13  -4   6   24.60    4.30
 -13   4   6   33.00    7.20
 -13   4   6   22.90    7.40
 -13   4   6   28.00    6.30
  12  -4  -6    4.40    5.10
  12  -4  -6    0.60    4.60
 -12  -4   6    9.50    3.50
 -12   4   6   -7.50    5.60
 -12   4   6   -1.80    5.00
 -12   4   6    3.10    5.50
  11  -4  -6    7.40    4.90
 -11  -4   6   -0.60    2.60
  11  -4  -6   -2.70    4.00
 -11   4   6    3.50    5.30
 -11   4   6    7.10    5.40
 -11   4   6    1.20    3.80
  10  -4  -6   24.10    5.10
  10  -4  -6   17.80    5.70
 -10  -4   6   17.10    3.30
 -10   4   6   20.10    4.80
 -10   4   6    6.30    5.40
 -10   4   6   26.70    6.30
   9  -4  -6   16.40    4.40
   9  -4  -6   15.00    5.00
  -9  -4   6    6.80    2.60
  -9   4   6   12.20    5.30
  -9   4   6   11.50    6.00
  -9   4   6   10.10    3.80
   8  -4  -6  306.97   14.90
  -8  -4   6  311.07   12.90
   8  -4  -6  286.27   16.20
   8   4  -6  274.97   12.90
  -8   4   6  302.27   17.60
  -8   4   6  300.17   17.30
  -8   4   6  287.57   14.90
  -7  -4   6    8.30    2.40
   7  -4  -6   11.20    3.50
   7  -4  -6    7.80    4.10
  -7   4   6    3.20    3.20
   7   4  -6   11.00    3.20
  -7   4   6    6.80    4.60
  -7   4   6    5.70    4.10
   6  -4  -6   88.09    6.50
  -6  -4   6   87.79    5.70
   6  -4  -6   76.89    8.00
  -6   4   6   88.49    8.70
  -6   4   6   81.99    8.30
   6   4  -6   82.89    6.50
  -6   4   6   75.59    6.30
  -5  -4   6   92.19    6.00
   5  -4  -6   87.99    8.20
   5  -4  -6   98.19    6.40
  -5   4   6   77.89    6.00
  -5   4   6   87.09    8.40
  -5   4   6   91.69    9.00
   5   4  -6   93.69    7.20
   5   4  -6   76.09    4.60
   4  -4  -6  158.48    8.30
   4  -4  -6  173.38   11.20
  -4  -4   6  159.18    8.50
   4   4  -6  170.58   10.40
  -4   4   6  166.58   11.40
   4   4  -6  162.08    8.00
  -4   4   6  151.68   11.40
   3  -4  -6   18.20    4.90
  -3  -4   6   19.40    3.50
   3  -4  -6   18.90    2.60
  -3   4   6   17.40    4.40
   3   4  -6   21.30    4.50
   3   4  -6   27.90    3.50
  -3   4   6   25.20    5.60
  -2  -4   6  251.77   13.90
  -2  -4   6  242.68   11.80
   2  -4  -6  239.78   13.40
  -2   4   6  251.87   14.50
   2   4  -6  231.78   11.60
   2   4  -6  245.08   14.00
  -2   4   6  243.08   13.90
  -1  -4   6   64.69    5.60
  -1  -4   6   66.79    6.70
   1  -4  -6   60.79    6.70
   1   4  -6   61.49    7.30
  -1   4   6   74.49    7.30
   1   4  -6   66.49    5.90
   0  -4  -6  815.62   33.20
   0  -4   6  830.92   33.50
   0  -4   6  892.31   32.60
   0   4   6  853.81   33.90
   0   4  -6  838.92   32.50
   0   4  -6  825.62   34.70
   1  -4   6   88.99    8.10
  -1  -4  -6   89.39    8.00
   1  -4   6   97.99    7.50
   1   4   6  106.49    8.60
  -1   4  -6   91.59    7.70
  -1   4  -6   84.19    8.80
  -2  -4  -6   15.60    4.80
   2  -4   6   19.20    4.60
   2   4   6   12.70    3.90
  -2   4  -6   29.70    6.30
  -2   4  -6   17.30    4.40
   3  -4   6   -3.70    3.80
   3  -4   6   -6.70    3.80
  -3  -4  -6    0.40    3.50
  -3   4  -6   -0.40    4.50
  -3   4  -6    4.80    3.70
   4  -4   6   41.20    5.50
   4  -4   6   39.30    5.80
  -4  -4  -6   37.30    5.90
  -4   4  -6   31.90    6.10
  -4   4  -6   40.30    7.40
   5  -4   6   16.90    4.70
   5  -4   6   17.50    4.50
  -5   4  -6   20.20    5.80
  -5   4  -6   16.90    5.90
   6  -4   6   29.50    5.80
   6  -4   6   33.40    5.60
  -6   4  -6   34.00    6.70
  -6   4  -6   32.20    7.50
   7  -4   6   -0.50    4.80
   7  -4   6    8.10    4.10
  -7   4  -6    1.10    4.80
  -7   4  -6    7.20    6.80
   8  -4   6   40.80    5.70
   8  -4   6   39.00    6.90
  -8   4  -6   34.30    7.60
  -8   4  -6   46.80    8.40
   9  -4   6   98.69   10.00
   9  -4   6   77.09    7.70
  -9   4  -6   74.49    9.50
  -9   4  -6   73.19   10.50
  10  -4   6   62.39    7.20
  10  -4   6   46.80    8.00
 -10   4  -6   59.09   10.00
 -10   4  -6   44.90    9.00
  11  -4   6   41.80    7.70
  11  -4   6   38.40    7.20
 -11   4  -6   52.89    9.60
 -11   4  -6   30.10    8.00
  12  -4   6   38.40    8.60
 -12   4  -6   52.09    9.60
 -12   4  -6   55.09   10.40
  13  -4   6   -1.90    7.50
 -13   4  -6   -1.40    7.00
 -13   4  -6   -6.40    9.10
  14  -4   6    3.60    6.90
 -14   4  -6    6.80    7.20
 -14   4  -6   11.90   11.30
  15  -4   6   12.90   12.10
 -15   4  -6   34.60   23.40
 -15   4  -6    5.90    8.00
  18  -5  -6   13.50   13.30
  18  -5  -6   10.50   10.30
 -18   5   6   15.80   34.30
 -18   5   6   21.10   10.50
  17  -5  -6    6.80    9.30
  17  -5  -6   23.90   17.00
 -17   5   6  -11.20   18.70
 -17   5   6   21.00    9.10
  16  -5  -6   26.30    8.30
  16  -5  -6   24.30    8.20
 -16   5   6   26.00    8.50
 -16   5   6   38.20   11.20
  15  -5  -6    0.30    5.40
  15  -5  -6    5.30    6.70
 -15   5   6   -9.40    9.10
 -15   5   6    9.20    8.10
  14  -5  -6   14.90    7.00
  14  -5  -6   16.40    6.60
 -14   5   6   28.20    8.60
 -14   5   6   10.00    7.70
  13  -5  -6    1.10    5.70
  13  -5  -6   -2.40    5.30
 -13   5   6   -2.50    6.30
 -13   5   6    3.30    6.80
  12  -5  -6   53.19    8.40
  12  -5  -6   64.39    8.30
 -12   5   6   52.09    9.90
 -12   5   6   42.40    8.60
  11  -5  -6   56.39    7.70
  11  -5  -6   67.79    9.40
 -11   5   6   57.99    9.70
  10  -5  -6   35.40    7.30
  10  -5  -6   53.69    6.80
 -10   5   6   46.90    8.90
 -10   5   6   23.60    8.10
   9  -5  -6    5.70    4.90
   9  -5  -6   11.00    4.30
  -9   5   6   22.00    9.70
  -9   5   6    2.10    5.50
   8  -5  -6    6.30    5.00
   8  -5  -6    4.70    3.60
  -8   5   6    4.10    5.00
  -8   5   6    2.10    5.20
   7  -5  -6  146.19   11.70
   7  -5  -6  122.59    8.80
  -7   5   6  152.78   13.00
  -7   5   6  140.29   12.00
  -6  -5   6  117.79    6.40
   6  -5  -6  126.79   10.80
   6  -5  -6  116.69    7.80
  -6   5   6  103.59   10.80
   6   5  -6  119.89    9.10
  -6   5   6  131.59   12.20
   5  -5  -6  348.27   15.50
  -5  -5   6  380.36   15.20
   5  -5  -6  405.76   20.40
  -5   5   6  384.56   21.10
   5   5  -6  367.86   18.40
  -5   5   6  342.17   19.70
   4  -5  -6    4.70    4.80
   4  -5  -6    0.90    2.10
  -4  -5   6   -0.30    2.50
   4   5  -6    3.40    4.00
  -4   5   6   -3.70    4.40
  -4   5   6   -2.50    5.20
  -3  -5   6  854.81   31.00
   3  -5  -6  816.62   35.00
  -3   5   6  884.51   36.10
   3   5  -6  802.12   35.20
  -3   5   6  859.31   36.80
  -2  -5   6    5.50    3.10
   2  -5  -6   10.70    5.10
  -2  -5   6   13.60    5.10
   2   5  -6    4.70    3.20
  -2   5   6    6.90    4.80
   2   5  -6   11.30    5.40
  -2   5   6    8.60    5.30
  -1  -5   6    3.90    3.30
  -1  -5   6    5.10    4.70
   1  -5  -6    1.20    4.20
   1   5  -6    1.10    4.50
  -1   5   6   -0.60    4.70
  -1   5   6    1.50    3.90
   1   5  -6    0.60    3.20
   0  -5   6    9.90    3.60
   0  -5  -6   -0.60    4.70
   0  -5   6    3.60    4.00
   0   5  -6    2.50    3.40
   0   5  -6    0.40    5.00
   0   5   6   -5.40    4.10
   0   5   6   -4.70    4.40
   1  -5   6   69.29    7.90
   1  -5   6   70.99    6.60
  -1  -5  -6   69.49    8.00
  -1   5  -6   84.09    9.70
   1   5   6   66.29    7.70
  -1   5  -6   75.29    7.50
   1   5   6   63.49    7.50
  -2  -5  -6   37.10    6.70
   2  -5   6   27.60    5.60
   2  -5   6   33.70    5.50
   2   5   6   28.50    5.70
  -2   5  -6   23.70    6.40
  -2   5  -6   42.80    6.40
   2   5   6   39.60    6.40
   3  -5   6   26.90    5.30
   3  -5   6   30.30    6.20
  -3  -5  -6   28.00    6.40
   3   5   6   27.60    5.60
   3   5   6   26.50    6.50
  -3   5  -6   19.30    7.20
  -3   5  -6   24.10    5.80
   4  -5   6   16.20    5.10
   4  -5   6   19.70    5.50
   4   5   6   14.00    4.50
   4   5   6    7.50    4.80
  -4   5  -6   17.70    5.40
  -4   5  -6    6.90    6.70
   5  -5   6   16.50    5.20
  -5   5  -6   18.40    6.50
  -5   5  -6   15.90    7.50
   5   5   6   14.00    4.70
   6  -5   6   41.80    7.10
   6  -5   6   51.39    7.50
  -6   5  -6   30.70    8.10
  -6   5  -6   41.10    7.80
   6   5   6   47.70    6.60
   7  -5   6   17.80    6.40
   7  -5   6   19.80    6.50
  -7   5  -6   24.80    8.10
  -7   5  -6   16.70    7.60
   8  -5   6  109.79   11.00
   8  -5   6  115.59   10.40
  -8   5  -6  118.99   12.40
  -8   5  -6  126.99   13.80
   9  -5   6   77.29    9.40
   9  -5   6   74.49    8.40
  -9   5  -6   72.79   10.40
  -9   5  -6   56.49   10.50
  10  -5   6   55.29    7.80
  10  -5   6   43.50    8.90
 -10   5  -6   44.40   10.70
 -10   5  -6   49.60    9.50
  11  -5   6   83.79   10.60
 -11   5  -6   78.79   12.90
 -11   5  -6   71.89   11.10
  12  -5   6   13.60    7.80
 -12   5  -6   23.80   10.40
 -12   5  -6   23.90    9.20
  13  -5   6   -1.70    7.50
 -13   5  -6    3.80    8.20
 -13   5  -6  -10.40   12.90
  14  -6  -6    4.70   11.00
  14  -6  -6    6.40   11.70
 -14   6   6  -23.70   12.40
  13  -6  -6   44.10   10.00
  13  -6  -6   21.70   16.60
 -13   6   6   24.70    9.70
 -13   6   6   34.30    9.20
  12  -6  -6   11.20    5.90
  12  -6  -6   20.70    8.20
 -12   6   6    2.10    6.70
 -12   6   6   -0.90   12.70
  11  -6  -6   12.10   11.40
  11  -6  -6    9.90    6.90
 -11   6   6   19.50    8.70
 -11   6   6    8.60    7.30
  10  -6  -6   26.10    8.80
  10  -6  -6   34.80    8.50
 -10   6   6    9.20   10.10
 -10   6   6   40.20    8.80
   9  -6  -6  159.88   13.80
   9  -6  -6  122.39   10.00
  -9   6   6  144.99   13.90
  -9   6   6  167.18   15.60
   8  -6  -6   32.20    7.90
  -8   6   6   27.60    7.90
  -8   6   6   48.60    8.70
   7  -6  -6    4.10    5.20
  -7   6   6   14.50    6.90
  -7   6   6   18.70    7.00
   6  -6  -6   62.29    9.00
  -6   6   6   46.30    8.90
  -6   6   6   50.79    8.30
   5  -6  -6   36.50    7.30
  -5   6   6   34.80    8.50
  -5   6   6   39.70    7.60
   4  -6  -6   17.60    6.50
   4   6  -6   15.40    8.60
  -4   6   6    5.60    5.70
  -4   6   6   -1.10    5.30
   3  -6  -6   55.89    8.60
  -3   6   6   49.40    7.90
  -3   6   6   39.30    8.50
   3   6  -6   39.10    7.20
   2  -6  -6  130.19   11.90
   2   6  -6  129.99   12.00
  -2   6   6  126.59   12.40
  -2   6   6  122.09   11.30
  -1  -6   6   49.90    8.10
   1  -6  -6   62.19    9.00
   1   6  -6   57.89    9.10
  -1   6   6   54.39    8.60
  -1   6   6   67.49    8.40
   0  -6   6   49.99    8.50
   0  -6   6   52.39    5.70
   0  -6  -6   43.60    7.80
   0   6   6   45.00    7.30
   0   6  -6   52.99    9.00
   0   6   6   56.99    8.70
  -1  -6  -6   -9.50    7.30
   1  -6   6   20.50    6.40
   1  -6   6   10.50    4.20
   1   6   6   10.60    5.20
  -1   6  -6   12.30    7.20
   1   6   6   18.20    6.40
   2  -6   6   57.99    6.50
   2  -6   6   54.99    8.30
  -2  -6  -6   64.09    9.00
  -2   6  -6   46.10    7.50
   2   6   6   51.59    7.80
  -2   6  -6   49.10    9.50
   2   6   6   56.59    8.60
   3  -6   6   27.40    5.60
   3  -6   6   45.70    8.00
  -3  -6  -6   37.20    7.80
  -3   6  -6   28.90    7.10
   3   6   6   27.00    6.20
   3   6   6   28.90    7.90
  -3   6  -6   40.20    9.40
   4  -6   6   11.70    5.40
   4  -6   6   11.20    5.40
  -4   6  -6    7.50    7.10
  -4   6  -6   16.40    6.40
   5  -6   6  139.69   11.40
   5  -6   6  137.29   12.50
  -5   6  -6  160.18   15.40
  -5   6  -6  111.99   11.90
   6  -6   6   11.80    8.30
   6  -6   6   12.50    8.20
  -6   6  -6    7.30    7.40
  -6   6  -6    7.00    6.10
   7  -6   6   69.69    9.30
   7  -6   6   47.60    8.70
  -7   6  -6   47.80    9.30
  -7   6  -6   68.39   11.70
   8  -6   6    4.20   10.40
   8  -6   6    9.70    7.00
  -8   6  -6   -1.50    6.80
  -8   6  -6   -5.80    9.30
   9  -6   6    5.10   10.30
   9  -6   6    9.50   12.30
  -9   6  -6   -0.20   12.00
  -9   6  -6    0.40    7.00
  10  -6   6   -0.30   15.50
 -10   6  -6   12.20    9.20
 -10   6  -6    0.60   16.80
   9  -7  -6   19.70   10.20
  -9   7   6   15.40    7.80
  -9   7   6   14.00   20.40
   8  -7  -6   -0.60    9.80
  -8   7   6  -22.90    8.20
  -8   7   6   -6.70   12.90
   7  -7  -6    7.10    8.40
  -7   7   6    8.20   13.20
  -7   7   6   -2.10    6.20
   6  -7  -6    8.00    9.30
  -6   7   6   -0.70    6.40
  -6   7   6    4.20   13.00
   5  -7  -6   22.00    8.10
  -5   7   6    4.50    6.60
  -5   7   6   22.80   13.30
   4  -7  -6   -8.80   10.70
  -4   7   6   17.50    7.50
  -4   7   6   -3.00    8.20
   3  -7  -6   26.40    8.10
  -3   7   6   -3.30    5.70
  -3   7   6    6.00   13.80
   2  -7  -6   19.80   10.00
  -2   7   6   21.30   15.40
  -2   7   6    8.40    7.40
   1  -7  -6   15.70   11.50
   1   7  -6   15.40   15.50
  -1   7   6  -10.50   10.80
   0  -7  -6  174.08   15.10
   0   7  -6  141.89   17.60
   0   7   6  136.19   18.50
   1  -7   6   67.19   11.60
  -1  -7  -6   64.09   15.90
  -1   7  -6   48.20    9.90
  -2  -7  -6  133.09   13.50
   2  -7   6  103.79   12.30
  -2   7  -6  115.29   13.70
   3  -7   6   -1.60    8.20
  -3   7  -6   12.80   18.70
   4  -7   6   16.30   14.60
  -4   7  -6   29.50    9.20
  23   0  -7    4.30    7.20
 -23   0   7   -0.40   12.50
  22   0  -7   -6.30    8.40
 -22   0   7  -17.20    7.60
 -21   0   7   39.30    9.20
  21   0  -7   38.80    8.80
  20   0  -7    4.90    8.30
 -20   0   7   -9.20    6.30
 -19   0   7  139.89   11.50
  19   0  -7  161.88   13.20
 -19   0   7  161.48   13.40
 -18   0   7    3.50    4.70
 -18   0   7    4.00    5.50
 -17   0   7  222.68   13.40
 -17   0   7  218.18   14.70
 -16   0   7   -4.00    3.90
 -16   0   7    2.70    4.50
 -15   0   7  628.64   27.40
 -15   0   7  616.74   25.20
 -15   0   7  548.35   22.80
 -14   0   7   -0.70    3.10
 -14   0   7   -1.10    3.90
 -14   0   7    3.50    2.40
 -13   0   7  260.77   12.00
 -13   0   7  269.17   15.00
 -13   0   7  286.57   13.40
 -12   0   7    1.80    2.00
 -12   0   7    7.60    3.00
 -12   0   7    5.20    3.60
 -11   0   7    1.30    2.00
 -11   0   7   -1.70    2.90
 -11   0   7    4.30    2.50
 -10   0   7    1.60    2.20
 -10   0   7   -3.30    3.20
  -9   0   7   36.40    4.50
  -9   0   7   36.20    3.70
  -8   0   7   -2.10    2.70
  -8   0   7   -5.10    2.40
  -7   0   7   53.59    4.20
  -7   0   7   55.39    5.10
  -6   0   7    1.30    2.70
  -6   0   7   -0.20    1.90
  -5   0   7 1610.34   55.19
  -4   0   7    0.90    2.50
  -3   0   7  206.38   10.10
   3   0  -7  217.38   10.30
  -2   0   7   -3.20    2.90
   2   0  -7    1.10    2.40
  -1   0   7 1953.60   66.19
   1   0  -7 1968.50   66.49
   0   0   7    5.40    2.60
   0   0  -7   -3.40    3.50
  -1   0  -7   49.40    5.10
   1   0   7   41.00    4.50
  -2   0  -7   -1.40    3.20
   2   0   7    1.60    2.60
  -3   0  -7 2141.09   74.59
   3   0   7 2217.38   74.29
  -4   0  -7    1.40    3.00
   4   0   7    1.50    2.60
  -5   0  -7  779.52   30.50
   5   0   7  775.12   30.30
  -6   0  -7   -1.10    2.90
   6   0   7    0.40    3.40
   7   0   7  196.38   11.70
  -7   0  -7  183.68   11.40
  -8   0  -7   -0.20    3.60
   8   0   7    2.70    3.80
   9   0   7   15.90    5.00
  -9   0  -7   20.30    5.10
 -10   0  -7    2.00    4.50
  10   0   7   10.00    5.00
 -11   0  -7   77.39    8.70
  11   0   7   70.19    8.20
 -12   0  -7    2.60    4.90
  12   0   7   -1.50    4.40
 -13   0  -7   98.19    9.90
  13   0   7   69.59    9.10
 -14   0  -7   -2.50    5.30
  14   0   7   -4.80    5.20
  15   0   7    6.90    6.20
  16   0   7   -3.60    6.00
 -23  -1   7    4.00    7.70
  23  -1  -7   14.40   17.00
 -23   1   7    6.90    9.30
  22  -1  -7   14.40    8.00
 -22  -1   7   25.90    8.40
 -22   1   7    3.90    7.70
  21  -1  -7   15.00    8.30
 -21  -1   7   17.10    7.80
 -21   1   7   15.40    7.50
  20  -1  -7    4.10    5.60
 -20  -1   7   -2.80    5.90
 -20   1   7   19.40    7.00
 -20   1   7    4.70    5.70
  20   1  -7   15.60    6.80
  19  -1  -7    5.20    5.70
 -19  -1   7    1.80    5.30
 -19   1   7    0.20    5.70
 -19   1   7   -8.30    6.30
  19   1  -7   -5.40    6.90
 -18  -1   7  208.38   15.20
  18  -1  -7  232.08   16.30
 -18   1   7  233.18   15.20
 -18   1   7  249.97   16.70
  18   1  -7  224.78   15.50
  17  -1  -7   -1.80    5.10
 -17  -1   7   -3.50    4.60
 -17   1   7    4.00    4.60
 -17   1   7    4.00    5.00
 -17   1   7   -3.10    4.90
 -16  -1   7  381.56   19.80
 -16  -1   7  348.27   16.50
 -16   1   7  354.56   17.60
 -16   1   7  384.06   20.50
 -16   1   7  380.96   19.30
 -15  -1   7  122.99    7.70
 -15  -1   7  120.19   10.00
 -15   1   7  100.49    9.80
 -15   1   7  112.49    9.20
 -15   1   7  118.69    8.60
 -14  -1   7  101.49    8.50
 -14  -1   7   96.69    6.70
 -14   1   7   96.79    7.90
 -14   1   7  112.89    8.90
 -14   1   7  105.49    9.40
 -13  -1   7    6.20    3.50
 -13  -1   7   -1.20    2.40
 -13   1   7   -4.30    3.80
 -13   1   7   -1.70    3.00
 -13   1   7    0.60    3.30
 -12  -1   7  221.38   10.00
 -12  -1   7  225.68   12.30
 -12   1   7  212.98   12.20
 -12   1   7  208.78   12.90
 -12   1   7  217.38   11.60
 -11  -1   7    1.20    3.00
 -11  -1   7    2.00    1.70
 -11  -1   7    1.40    1.10
 -11   1   7    1.50    3.00
 -11   1   7   -3.10    3.40
 -11   1   7   -2.80    3.00
 -10  -1   7   66.79    6.10
 -10  -1   7   71.29    4.20
 -10  -1   7   71.49    4.20
 -10   1   7   80.49    6.90
 -10   1   7   76.59    6.30
 -10   1   7   69.89    5.80
  -9  -1   7  250.77   12.60
  -9  -1   7  259.07   10.20
  -9  -1   7  260.27   10.60
  -9   1   7  270.47   13.20
  -9   1   7  269.27   12.70
  -8  -1   7  304.37   12.20
  -8  -1   7  307.37   11.60
  -8  -1   7  312.37   14.00
  -8   1   7  300.37   13.90
  -8   1   7  323.47   14.40
  -7  -1   7  116.29    5.30
  -7  -1   7  114.39    7.40
  -7  -1   7  128.89    6.30
  -7   1   7  116.29    7.50
  -7   1   7  119.39    7.40
  -6  -1   7   -3.00    2.90
  -6  -1   7    3.60    1.80
  -6  -1   7    2.10    1.20
   6   1  -7    0.40    2.10
  -6   1   7   -0.10    2.50
  -6   1   7    0.40    2.90
  -5  -1   7  381.76   15.90
   5   1  -7  393.16   15.40
  -5   1   7  376.96   16.00
  -5   1   7  394.26   15.90
  -4  -1   7  892.41   30.90
  -4  -1   7  894.51   32.50
  -4   1   7  898.81   32.40
   4   1  -7  924.91   32.40
   3  -1  -7  422.96   18.00
  -3  -1   7  474.35   18.80
  -3  -1   7  471.35   17.50
  -3   1   7  506.15   18.70
   3   1  -7  500.35   19.10
   2  -1  -7  521.05   20.40
  -2  -1   7  579.34   21.60
  -2   1   7  575.74   20.90
   2   1  -7  515.65   19.50
   2   1  -7  561.74   21.60
   1  -1  -7 1150.88   37.70
   1  -1  -7 1082.19   38.80
  -1  -1   7 1128.99   39.80
   1   1  -7 1131.69   40.10
   1   1  -7 1023.10   37.50
  -1   1   7 1236.88   39.50
   0  -1  -7  651.43   25.40
   0  -1  -7  741.33   24.20
   0  -1   7  715.83   26.70
   0   1  -7  675.33   24.00
   0   1  -7  728.83   27.10
   0   1   7  719.53   25.80
  -1  -1  -7    7.70    1.50
   1  -1   7    9.50    3.60
   1   1   7    9.10    2.90
  -1   1  -7    7.00    1.30
  -1   1  -7    3.60    3.20
  -1   1  -7    5.50    3.10
   2  -1   7  240.28    8.90
   2  -1   7  234.08   11.90
  -2  -1  -7  251.97   12.10
  -2  -1  -7  216.68   10.70
   2   1   7  238.98   11.10
  -2   1  -7  243.58   12.30
  -2   1  -7  243.68   11.90
   3  -1   7   76.49    3.80
   3  -1   7   78.29    6.40
  -3  -1  -7   81.49    6.50
   3   1   7   74.79    5.60
  -3   1  -7   76.09    6.40
  -3   1  -7   79.89    6.80
   3   1   7   72.09    3.70
   4  -1   7  188.38   10.80
  -4  -1  -7  189.68   10.40
   4  -1   7  181.78    7.40
  -4   1  -7  177.88   10.60
  -4   1  -7  190.58   11.20
   4   1   7  180.28    7.50
   4   1   7  181.58    9.80
   5  -1   7  243.68    9.80
  -5  -1  -7  260.77   13.00
   5  -1   7  276.17   13.80
   5   1   7  235.28    9.80
   5   1   7  258.27   12.60
  -5   1  -7  257.67   13.60
  -5   1  -7  250.07   13.80
  -6  -1  -7   58.69    5.90
   6  -1   7   60.19    3.80
   6  -1   7   69.59    6.90
  -6   1  -7   66.79    6.80
  -6   1  -7   69.39    7.00
   6   1   7   69.89    6.00
   6   1   7   60.29    3.90
   7  -1   7  249.48   10.90
  -7  -1  -7  311.17   14.70
   7  -1   7  263.47   14.70
  -7   1  -7  261.57   14.90
   7   1   7  264.67   13.90
  -7   1  -7  268.57   15.00
  -8  -1  -7  459.15   20.70
   8  -1   7  488.65   22.00
   8  -1   7  443.16   17.40
  -8   1  -7  449.16   21.60
   8   1   7  465.65   20.80
  -8   1  -7  448.76   21.90
   9  -1   7   96.09    5.80
   9  -1   7   83.29    8.70
  -9  -1  -7  100.29    8.30
   9   1   7  107.89    8.80
  -9   1  -7   96.99    9.30
  -9   1  -7  111.99    9.50
  10  -1   7   29.80    6.20
  10  -1   7   23.50    3.30
 -10  -1  -7   30.10    5.20
 -10   1  -7   25.80    6.10
  10   1   7   29.00    5.20
 -10   1  -7   22.90    6.10
  11  -1   7   73.09    8.60
 -11  -1  -7   65.99    7.40
 -11   1  -7   78.59    9.00
  11   1   7   73.19    8.00
 -11   1  -7   97.29    9.80
 -12  -1  -7    6.20    4.50
  12  -1   7    8.20    5.10
 -12   1  -7    8.30    5.20
  12   1   7    2.10    4.70
 -12   1  -7   -4.70    5.50
  13  -1   7   15.60    6.10
 -13  -1  -7   19.10    5.30
  13   1   7    2.20    5.20
 -13   1  -7   12.10    6.60
 -13   1  -7    3.40    5.20
  14  -1   7   -0.10    5.40
 -14   1  -7   10.20    6.60
 -14   1  -7   -0.20    6.40
  15  -1   7    2.90    5.80
 -15   1  -7    4.30    7.00
 -15   1  -7   11.80    6.90
  16  -1   7   37.10    8.70
 -16   1  -7   56.89   10.10
 -16   1  -7   60.89   10.30
  17  -1   7   11.50    7.10
  18  -1   7   15.80   15.50
  23  -2  -7    0.20   12.50
 -23  -2   7   22.90   17.30
 -23   2   7   19.10   10.70
 -23   2   7   -8.10   13.70
 -22  -2   7   -3.10    7.90
  22  -2  -7   -7.80    8.40
 -22   2   7   -3.20    8.00
 -22   2   7    1.70    9.10
  21  -2  -7   97.09   12.50
 -21  -2   7   94.69   11.30
 -21   2   7   82.69   11.80
 -21   2   7   76.29   11.80
  20  -2  -7  -17.10    6.90
 -20  -2   7   -0.20    6.20
 -20   2   7    3.60    6.60
 -20   2   7   -8.40    7.00
 -19  -2   7  110.09   11.10
  19  -2  -7  100.89   11.90
 -19   2   7  112.89   12.50
 -19   2   7   97.79   10.80
 -19   2   7   95.99   12.00
  18  -2  -7   23.30    6.80
 -18  -2   7   19.60    5.70
 -18   2   7   19.70    6.90
 -18   2   7   31.30    7.60
 -18   2   7   28.80    6.80
  17  -2  -7   65.99    9.20
 -17  -2   7   61.39    7.90
 -17   2   7   57.49    8.90
 -17   2   7   71.39    9.40
 -17   2   7   58.39    8.30
 -16  -2   7    4.40    4.80
  16  -2  -7    2.70    5.10
 -16   2   7   10.40    4.90
 -16   2   7   -0.20    4.90
 -16   2   7   -0.60    5.30
  15  -2  -7  143.49   11.70
 -15  -2   7  152.18   10.60
 -15   2   7  111.29   10.90
 -15   2   7  120.19   10.80
 -15   2   7  128.09   10.10
 -14  -2   7    5.60    3.90
 -14   2   7    7.50    5.00
 -14   2   7    8.00    4.70
 -14   2   7   14.50    5.00
 -13  -2   7   70.39    7.00
 -13   2   7   63.99    7.40
 -13   2   7   62.69    7.50
 -13   2   7   68.39    7.50
 -12  -2   7  246.78   13.10
 -12   2   7  245.68   14.50
 -12   2   7  260.37   14.10
 -12   2   7  257.37   14.60
 -11  -2   7  112.59    8.00
 -11   2   7  111.19    8.80
 -11   2   7  113.79    8.80
 -11   2   7  107.99    8.70
 -10  -2   7   47.50    5.10
 -10   2   7   44.80    5.60
 -10   2   7   55.99    5.90
 -10   2   7   57.89    6.50
  -9  -2   7   21.00    3.80
  -9   2   7   21.30    4.50
  -9   2   7   18.60    4.20
  -9   2   7   17.00    4.20
  -8  -2   7   12.00    1.90
  -8  -2   7   20.70    3.60
   8   2  -7   14.90    2.20
  -8   2   7   10.80    3.50
  -8   2   7   10.30    3.00
  -7  -2   7  774.02   28.90
  -7  -2   7  829.92   30.70
  -7   2   7  818.62   31.00
  -7   2   7  805.82   32.00
   7   2  -7  917.41   29.70
  -6  -2   7   17.30    3.10
   6   2  -7   15.70    2.80
  -6   2   7   11.20    3.20
  -6   2   7    7.20    3.10
  -5  -2   7  476.55   18.80
   5   2  -7  452.05   18.30
  -5   2   7  462.95   18.40
  -5   2   7  464.75   19.70
   4  -2  -7  437.56   18.10
  -4  -2   7  437.66   16.20
  -4  -2   7  466.35   18.40
   4  -2  -7  428.16   17.60
  -4   2   7  461.35   17.90
   4   2  -7  461.05   18.30
  -4   2   7  488.35   19.60
   3  -2  -7  606.24   23.60
  -3  -2   7  698.53   25.00
   3  -2  -7  658.63   24.40
  -3  -2   7  601.34   22.90
  -3   2   7  659.93   23.90
   3   2  -7  676.53   25.10
  -2  -2   7  107.49    6.90
   2  -2  -7  114.39    6.60
   2  -2  -7  105.09    6.00
   2   2  -7  101.89    6.10
   2   2  -7  114.09    7.50
  -2   2   7  111.89    6.20
   1  -2  -7    6.50    2.10
   1  -2  -7   11.80    2.80
  -1  -2   7    9.60    3.00
   1   2  -7    5.90    3.20
   1   2  -7    5.60    2.30
  -1   2   7   10.90    2.30
   0  -2   7    3.70    2.60
   0  -2  -7    2.00    1.70
   0  -2   7   -1.80    2.10
   0  -2  -7    2.20    1.80
   0   2  -7    3.60    2.70
   0   2  -7   -3.30    3.30
   0   2   7    1.60    1.80
   1  -2   7  456.45   17.60
  -1  -2  -7  416.06   17.00
  -1  -2  -7  454.55   17.50
   1  -2   7  470.55   19.30
  -1   2  -7  445.46   20.10
  -1   2  -7  455.95   19.00
   1   2   7  476.45   17.60
   2  -2   7   -2.60    2.10
   2  -2   7    1.00    3.20
  -2  -2  -7    0.90    1.80
  -2  -2  -7   -4.10    2.20
  -2   2  -7    4.50    4.10
  -2   2  -7   -4.30    3.20
   2   2   7   -0.70    2.00
   3  -2   7   11.40    3.70
  -3  -2  -7    7.60    2.30
  -3   2  -7   17.60    4.10
   3   2   7    7.30    2.30
  -3   2  -7   10.50    4.10
  -4  -2  -7   14.80    3.50
   4  -2   7    9.70    2.40
   4  -2   7    9.00    3.60
  -4   2  -7    8.20    4.80
   4   2   7   16.30    3.20
  -4   2  -7   11.10    3.90
   5  -2   7  488.35   22.20
   5  -2   7  475.25   19.10
  -5   2  -7  496.15   22.50
   5   2   7  509.15   19.90
  -5   2  -7  520.85   23.40
   6  -2   7  298.97   15.90
   6  -2   7  278.97   12.60
  -6   2  -7  307.87   16.90
   6   2   7  282.97   13.50
  -6   2  -7  314.37   16.40
   7  -2   7  120.39    9.80
   7  -2   7  120.79    7.20
   7   2   7  131.69    8.40
  -7   2  -7  128.59   10.60
  -7   2  -7  130.49   10.30
   8  -2   7  128.49    7.70
   8  -2   7  137.29   10.50
  -8   2  -7  127.59   10.60
  -8   2  -7  136.19   11.20
   8   2   7  129.09    8.90
   9  -2   7   99.79    6.90
   9  -2   7  101.39    9.90
  -9   2  -7  131.49   11.00
   9   2   7  117.89    8.60
  -9   2  -7  109.49   10.10
  10  -2   7   82.89    9.40
  10  -2   7   63.89    5.50
 -10   2  -7   72.49    9.50
 -10   2  -7   75.69    9.00
  11  -2   7   35.20    6.90
 -11   2  -7   26.30    6.50
 -11   2  -7   36.30    7.80
  12  -2   7   -1.40    5.10
 -12   2  -7   11.60    6.70
 -12   2  -7   11.10    6.40
  13  -2   7    3.90    5.60
 -13   2  -7    0.40    6.50
 -13   2  -7   12.60    6.90
  14  -2   7   10.80    5.90
 -14   2  -7   15.80    7.60
 -14   2  -7   13.80    7.40
  15  -2   7   70.99   10.30
 -15   2  -7   50.69   14.80
 -15   2  -7   57.79    9.90
  16  -2   7   -0.20    7.50
 -16   2  -7   10.70    8.50
 -16   2  -7   -5.60   15.40
  17  -2   7   18.90   10.40
 -17   2  -7   12.70   18.30
 -17   2  -7   -2.10    8.20
 -22  -3   7   24.90   15.80
  22  -3  -7   27.10   13.40
 -22   3   7   35.80   10.90
 -22   3   7   18.90   12.30
  21  -3  -7   -1.60    9.90
 -21  -3   7   -3.30   16.00
 -21   3   7   -3.10   11.00
 -21   3   7    7.60    8.70
 -20  -3   7    4.80    6.40
 -20   3   7   14.80   15.50
 -20   3   7   12.50    9.30
 -20   3   7   14.70    9.10
  19  -3  -7  -11.40    7.20
 -19  -3   7    2.60    8.50
 -19   3   7    1.40    6.70
 -19   3   7  -16.80    8.90
 -19   3   7    0.50   14.40
  18  -3  -7   33.20    8.30
 -18  -3   7   48.70    7.90
 -18   3   7   61.99    9.80
 -18   3   7   53.59   10.30
 -18   3   7   54.09    9.30
  17  -3  -7   25.30    7.30
 -17  -3   7   37.50    6.50
 -17   3   7   33.30    8.20
 -17   3   7   32.80    7.80
 -17   3   7   26.20    7.90
 -16  -3   7   38.40    6.30
  16  -3  -7   44.10    7.90
 -16   3   7   21.80    6.80
 -16   3   7   53.49    8.40
 -16   3   7   31.10    8.00
  15  -3  -7    6.70    4.90
 -15  -3   7    6.90    4.20
 -15   3   7    8.60    5.00
 -15   3   7   10.90    5.90
 -15   3   7    4.90    5.30
  14  -3  -7   17.90    5.30
 -14  -3   7   26.60    5.00
 -14   3   7   27.90    6.20
 -14   3   7   40.90    7.10
 -14   3   7   27.00    7.00
  13  -3  -7   32.00    6.30
 -13  -3   7   44.20    5.40
 -13   3   7   34.40    6.90
 -13   3   7   39.60    7.20
 -13   3   7   29.80    6.10
  12  -3  -7   62.59    7.80
 -12  -3   7   70.79    6.50
 -12   3   7   82.59    8.70
 -12   3   7   77.39    8.50
 -12   3   7   80.79    8.40
 -11  -3   7   -0.50    2.90
 -11   3   7   -4.30    5.10
 -11   3   7    4.90    4.10
 -11   3   7    1.70    4.10
 -10  -3   7  109.59    7.40
 -10   3   7   94.39    9.10
 -10   3   7  100.59    8.50
 -10   3   7  104.79    9.40
  -9  -3   7    1.40    2.60
  -9   3   7    0.00    3.50
  -9   3   7    1.60    4.20
  -9   3   7    5.60    3.30
   8  -3  -7  121.09    9.10
  -8  -3   7  144.49    8.10
   8   3  -7  110.59    6.60
  -8   3   7  119.89    9.60
  -8   3   7  123.19    9.60
  -8   3   7  132.49    8.70
   7  -3  -7  104.19    8.50
  -7  -3   7  124.69    7.40
  -7   3   7  102.49    9.00
   7   3  -7  102.79    6.60
  -7   3   7  116.59    9.00
  -7   3   7  110.69    7.70
   6  -3  -7   11.00    3.80
  -6  -3   7    5.10    2.90
  -6   3   7    3.10    3.60
   6   3  -7    5.80    2.70
  -6   3   7   10.30    2.90
   5  -3  -7   85.59    7.00
  -5  -3   7  102.69    6.60
   5  -3  -7   74.99    5.60
   5   3  -7   90.59    6.50
  -5   3   7   90.59    6.20
  -5   3   7   91.89    7.80
  -4  -3   7  262.77   11.90
   4  -3  -7  222.18   10.80
   4  -3  -7  258.37   12.80
  -4  -3   7  214.48    9.70
  -4   3   7  253.17   11.30
   4   3  -7  244.38   10.10
  -4   3   7  257.57   13.50
   4   3  -7  265.57   12.80
  -3  -3   7  108.59    7.30
   3  -3  -7  102.39    6.10
   3  -3  -7  119.89    7.80
  -3   3   7  111.79    6.30
   3   3  -7  107.39    6.10
  -3   3   7  109.39    8.40
   3   3  -7  122.79    8.30
   2  -3  -7  475.65   18.70
  -2  -3   7  515.55   20.60
   2  -3  -7  514.85   21.10
  -2   3   7  489.15   18.70
   2   3  -7  503.85   19.70
   2   3  -7  503.25   21.60
  -2   3   7  528.35   22.50
  -1  -3   7   61.39    5.80
  -1  -3   7   73.69    6.00
   1  -3  -7   65.99    5.80
   1  -3  -7   62.89    4.10
   1   3  -7   74.59    6.80
  -1   3   7   61.59    4.10
   1   3  -7   72.09    5.60
   0  -3   7   25.20    4.30
   0  -3   7   16.30    3.40
   0  -3  -7   25.40    3.90
   0   3   7   22.60    2.40
   0   3  -7   23.60    4.00
   0   3  -7   27.60    5.20
   1  -3   7   22.70    3.80
   1  -3   7   20.10    4.40
  -1  -3  -7   14.10    3.20
  -1   3  -7   17.10    3.70
  -1   3  -7   12.50    4.50
   1   3   7   20.60    2.40
   2  -3   7  688.53   26.80
  -2  -3  -7  660.13   25.70
   2  -3   7  638.24   25.50
  -2   3  -7  649.43   28.30
   2   3   7  671.53   23.30
  -2   3  -7  633.74   26.70
  -3  -3  -7  414.46   17.70
   3  -3   7  417.26   19.30
   3  -3   7  387.56   17.30
  -3   3  -7  416.86   20.40
  -3   3  -7  409.96   19.20
   3   3   7  392.76   15.30
   4  -3   7  378.86   17.10
   4  -3   7  407.56   19.20
  -4   3  -7  422.76   20.90
  -4   3  -7  395.56   19.30
   5  -3   7  147.19   10.60
   5  -3   7  137.29    8.60
  -5   3  -7  141.49   10.70
  -5   3  -7  139.59   11.30
   6  -3   7   -1.20    4.10
   6  -3   7    3.20    2.70
  -6   3  -7    8.30    5.10
  -6   3  -7    9.20    5.10
   7  -3   7    6.20    3.10
   7  -3   7    6.40    4.30
  -7   3  -7    3.60    4.60
  -7   3  -7    2.50    5.30
   8  -3   7   65.79    8.00
   8  -3   7   68.59    6.40
  -8   3  -7   69.39    8.70
  -8   3  -7   81.59   10.20
   9  -3   7   14.90    3.90
   9  -3   7   22.40    6.10
  -9   3  -7   19.40    6.10
  -9   3  -7   18.40    6.60
  10  -3   7   58.19    8.20
  10  -3   7   62.69    6.20
 -10   3  -7   75.89   10.40
 -10   3  -7   61.39    9.00
  11  -3   7   -2.60    5.50
 -11   3  -7   -3.70    6.40
 -11   3  -7   12.60   11.00
  12  -3   7  262.27   17.70
 -12   3  -7  250.47   18.20
 -12   3  -7  280.87   19.40
  13  -3   7   32.40    7.80
 -13   3  -7   26.60    7.80
 -13   3  -7   23.90    9.00
  14  -3   7   -3.10    5.80
 -14   3  -7  -11.50    8.30
 -14   3  -7   15.70    8.50
  15  -3   7    4.50   10.50
 -15   3  -7    9.20    9.00
  16  -3   7    7.50    8.70
 -16   3  -7   39.10   16.00
 -16   3  -7   10.30    9.20
  20  -4  -7   -8.80    8.40
  20  -4  -7  -19.50    8.70
 -20   4   7   -1.90    8.70
 -20   4   7   -6.00   18.00
 -20   4   7  -19.90   28.30
  19  -4  -7   50.39   10.30
  19  -4  -7   48.30    9.30
 -19   4   7   50.29   11.90
 -19   4   7   27.60   17.50
 -19   4   7   47.10   14.60
  18  -4  -7  -16.30    7.30
  18  -4  -7   12.90    9.50
 -18  -4   7    0.40   11.50
 -18   4   7    5.70    7.50
 -18   4   7    2.50   11.70
 -18   4   7  -17.80   13.90
  17  -4  -7    2.00    6.20
  17  -4  -7   -5.60    6.50
 -17  -4   7   -6.20    7.50
 -17   4   7   -3.00   11.50
 -17   4   7    7.50    6.80
 -17   4   7  -11.40    8.90
  16  -4  -7   33.90    8.10
 -16  -4   7   21.70    5.90
 -16   4   7   23.30    7.70
 -16   4   7   29.80    8.70
 -16   4   7   31.20    8.10
 -15  -4   7   41.80    5.90
  15  -4  -7   30.50    7.40
  15  -4  -7   48.50    8.90
 -15   4   7   26.30    8.80
 -15   4   7   38.90    8.50
 -15   4   7   43.90    8.90
 -14  -4   7  106.09    8.30
  14  -4  -7  116.99   11.10
  14  -4  -7  130.89   12.10
 -14   4   7  122.39   12.50
 -14   4   7   97.79   10.60
 -14   4   7  112.49   11.90
  13  -4  -7  154.68   12.00
 -13  -4   7  149.59    9.40
  13  -4  -7  137.19   12.50
 -13   4   7  133.69   11.70
 -13   4   7  138.29   12.90
 -13   4   7  143.49   12.70
  12  -4  -7   86.69    8.80
  12  -4  -7   65.39    8.80
 -12  -4   7   68.39    6.30
 -12   4   7   48.40    8.20
 -12   4   7   57.69    7.70
 -12   4   7   61.69    9.50
  11  -4  -7   60.69    8.00
 -11  -4   7   50.19    5.10
  11  -4  -7   56.69    6.70
 -11   4   7   49.60    8.10
 -11   4   7   50.29    6.80
 -11   4   7   51.99    8.20
  10  -4  -7   -0.30    4.70
  10  -4  -7   -4.90    4.00
 -10  -4   7    0.10    2.50
 -10   4   7    6.90    4.90
 -10   4   7    0.10    5.20
 -10   4   7   -2.00    3.80
   9  -4  -7   13.40    5.10
   9  -4  -7    3.30    3.80
  -9  -4   7   10.70    3.00
  -9   4   7   10.50    5.60
  -9   4   7    4.70    5.00
  -9   4   7    4.10    3.60
   8  -4  -7    4.20    3.60
   8  -4  -7    4.20    4.40
  -8  -4   7    8.80    3.00
  -8   4   7   -4.00    3.30
   8   4  -7    3.90    2.80
  -8   4   7    0.80    4.60
  -8   4   7    5.20    5.00
   7  -4  -7   -0.70    3.20
  -7  -4   7   -2.50    2.70
   7  -4  -7    7.80    4.40
  -7   4   7   -9.60    4.80
  -7   4   7    5.90    4.50
  -7   4   7   -0.70    2.80
   7   4  -7   -5.60    3.10
   6  -4  -7   18.40    5.20
  -6  -4   7   24.60    3.80
   6  -4  -7   23.80    4.00
  -6   4   7   20.20    3.90
   6   4  -7   20.00    4.30
  -6   4   7   22.90    5.50
  -6   4   7   17.20    5.00
  -5  -4   7    1.00    2.60
   5  -4  -7    1.00    2.50
   5  -4  -7    3.30    4.00
  -5   4   7    3.80    4.10
  -5   4   7    8.80    4.90
   5   4  -7   -2.50    1.60
   5   4  -7   -0.10    3.30
   4  -4  -7    2.00    4.00
  -4  -4   7    3.80    3.00
   4   4  -7    5.10    3.50
  -4   4   7    6.60    4.20
   4   4  -7    3.00    2.10
  -4   4   7    4.10    4.40
  -3  -4   7   47.20    5.00
   3  -4  -7   34.20    6.00
   3   4  -7   49.20    6.30
   3   4  -7   40.70    4.30
  -3   4   7   54.19    6.80
   2  -4  -7  205.48   12.10
  -2  -4   7  212.38   11.00
  -2  -4   7  195.38   12.10
  -2   4   7  211.98   13.00
   2   4  -7  198.88   10.50
   2   4  -7  203.48   12.70
   1  -4  -7  824.42   32.40
  -1  -4   7  809.42   31.10
  -1  -4   7  749.53   32.00
   1   4  -7  820.12   33.80
  -1   4   7  856.71   33.60
   1   4  -7  811.02   31.10
   0  -4  -7  155.48   10.30
   0  -4   7  149.39   10.00
   0  -4   7  170.48   10.10
   0   4  -7  174.08   12.10
   0   4  -7  137.19    9.60
   0   4   7  164.48   11.10
   1  -4   7  399.76   18.80
  -1  -4  -7  394.46   18.60
   1  -4   7  372.06   18.00
  -1   4  -7  388.36   18.70
  -1   4  -7  384.16   20.40
   1   4   7  408.16   19.40
  -2  -4  -7  251.77   14.00
   2  -4   7  236.28   13.50
   2  -4   7  247.38   13.60
  -2   4  -7  251.67   14.30
  -2   4  -7  230.68   15.30
   3  -4   7   14.20    4.80
   3  -4   7    3.10    3.40
  -3   4  -7    6.70    5.00
  -3   4  -7    5.90    4.10
   4  -4   7    3.60    4.00
   4  -4   7   10.10    3.70
  -4   4  -7   18.00    5.20
  -4   4  -7    4.50    5.10
   5  -4   7   84.39    8.50
   5  -4   7   75.59    7.20
  -5   4  -7   73.69    8.50
  -5   4  -7   75.29    9.80
   6  -4   7   72.09    8.50
   6  -4   7   81.39    7.60
  -6   4  -7   78.59    9.90
  -6   4  -7   98.69    9.50
   7  -4   7   92.69    7.90
   7  -4   7  105.69    9.90
  -7   4  -7   87.29   10.10
  -7   4  -7   88.09   10.70
   8  -4   7   -3.40    5.20
   8  -4   7    6.50    4.00
  -8   4  -7   21.30    7.00
  -8   4  -7    4.70    6.00
   9  -4   7   41.40    6.10
   9  -4   7   60.29    8.70
  -9   4  -7   54.29    8.90
  -9   4  -7   54.89    9.60
  10  -4   7   14.90    9.90
  10  -4   7  -12.30    6.50
 -10   4  -7   -1.00    6.00
 -10   4  -7   -2.00    6.10
  11  -4   7   11.10    7.00
 -11   4  -7    9.10    8.30
 -11   4  -7   19.20    7.20
  12  -4   7   24.10    7.30
 -12   4  -7   14.50    8.20
 -12   4  -7   34.00   10.60
  13  -4   7   23.40    7.70
 -13   4  -7   22.70   13.50
 -13   4  -7    6.10    7.20
  14  -4   7   63.99   10.30
 -14   4  -7   49.70   12.30
 -14   4  -7   77.29   12.00
  15  -4   7   71.79   19.30
 -15   4  -7   86.59   13.30
 -15   4  -7   93.39   20.00
  18  -5  -7   15.50   15.90
  18  -5  -7   27.90    9.60
 -18   5   7   26.10   10.60
 -18   5   7   11.40   25.00
  17  -5  -7   18.50   10.10
  17  -5  -7   35.10   10.80
 -17   5   7    3.70   17.40
 -17   5   7   23.30    9.20
  16  -5  -7   47.40   11.00
  16  -5  -7   44.70   10.20
 -16   5   7   33.70    9.90
 -16   5   7   60.49   11.30
  15  -5  -7   15.50    8.00
  15  -5  -7   -1.10    6.00
 -15   5   7   16.90    8.40
 -15   5   7    7.70    7.80
  14  -5  -7    0.60    5.90
  14  -5  -7   17.10    7.10
 -14   5   7    8.40    7.40
 -14   5   7    0.90    7.20
  13  -5  -7  -16.40    6.40
  13  -5  -7   -0.90    5.00
 -13   5   7   -4.70    7.70
 -13   5   7  -10.80    7.20
  12  -5  -7   34.60    7.00
  12  -5  -7   26.60    7.00
 -12   5   7   27.00    8.00
  11  -5  -7  148.89   12.90
  11  -5  -7  164.38   11.80
 -11   5   7  150.28   14.50
 -11   5   7  154.48   14.00
  10  -5  -7  100.69    8.80
  10  -5  -7   88.79    9.80
 -10   5   7   73.99   10.10
 -10   5   7  102.79   11.60
   9  -5  -7   41.10    7.30
   9  -5  -7   28.90    5.40
  -9   5   7   38.00    7.90
  -8  -5   7   78.69    5.40
   8  -5  -7   79.49    7.20
   8  -5  -7   76.89    9.20
  -8   5   7   76.29   10.00
  -8   5   7   79.49    9.60
   7  -5  -7   -0.50    4.60
   7  -5  -7   -2.60    3.30
  -7  -5   7   -2.90    3.00
  -7   5   7   -0.40    4.80
  -7   5   7    1.50    5.00
   6  -5  -7   84.49    6.60
   6  -5  -7  101.59    9.80
  -6  -5   7   95.19    6.40
  -6   5   7   89.29   10.30
   6   5  -7   95.89    8.30
  -6   5   7   75.19    9.20
   5  -5  -7    0.90    2.50
  -5  -5   7   -0.40    2.70
   5  -5  -7    9.80    5.60
   5   5  -7    2.50    3.70
  -5   5   7   -8.30    5.20
  -5   5   7    4.60    5.30
   4  -5  -7   10.10    2.50
   4  -5  -7    8.20    4.90
  -4  -5   7   10.20    3.40
  -4   5   7   10.70    5.00
  -4   5   7   10.20    5.80
   4   5  -7   22.40    5.30
   3  -5  -7   52.89    7.40
  -3  -5   7   52.69    5.20
   3   5  -7   42.70    6.80
  -3   5   7   52.59    7.40
  -3   5   7   60.09    8.20
   2  -5  -7   64.59    8.00
  -2  -5   7   65.89    6.00
  -2   5   7   73.59    8.60
  -2   5   7   70.39    8.70
   2   5  -7   67.29    8.20
   2   5  -7   56.79    5.90
   1  -5  -7  148.29   11.40
  -1  -5   7  136.59    9.10
  -1  -5   7  136.99   11.00
   1   5  -7  150.68   11.90
  -1   5   7  146.19   12.00
   1   5  -7  141.69    9.80
  -1   5   7  146.69   11.30
   0  -5  -7   20.30    5.70
   0  -5   7   11.70    4.90
   0  -5   7   18.20    4.30
   0   5   7    6.90    4.80
   0   5  -7    8.90    4.00
   0   5   7    8.80    6.40
  -1  -5  -7    4.80    5.00
   1  -5   7    9.40    4.10
  -1   5  -7    0.30    4.40
   1   5   7   16.80    5.40
   1   5   7   -0.20    4.20
  -1   5  -7    6.70    3.90
   2  -5   7  282.67   15.40
  -2  -5  -7  285.57   16.40
   2  -5   7  274.87   16.40
   2   5   7  293.07   16.90
  -2   5  -7  280.27   18.10
   2   5   7  284.67   16.60
  -2   5  -7  265.47   16.00
   3  -5   7   17.70    5.10
   3  -5   7   11.90    5.20
  -3  -5  -7   22.90    5.80
   3   5   7   20.20    5.50
   3   5   7   17.90    4.90
  -3   5  -7   23.90    6.90
  -3   5  -7   21.70    5.80
   4  -5   7   67.59    8.00
   4  -5   7   72.29    8.10
  -4   5  -7   69.09    9.80
   4   5   7   73.59    7.90
  -4   5  -7   73.09    8.90
   4   5   7   68.79    7.80
   5  -5   7   38.50    7.10
   5  -5   7   39.30    6.40
   5   5   7   21.50    5.50
  -5   5  -7   21.30    7.40
  -5   5  -7   34.30    7.10
   5   5   7   31.10    5.80
   6  -5   7   47.70    6.80
   6  -5   7   40.10    7.40
  -6   5  -7   49.80    9.80
   6   5   7   44.20    6.60
  -6   5  -7   51.89    8.40
   7  -5   7   -0.90    5.20
   7  -5   7    8.60    5.50
  -7   5  -7    4.90    6.50
  -7   5  -7   11.00    6.20
   8  -5   7   28.20    6.20
   8  -5   7   42.00    8.00
  -8   5  -7   27.30    8.50
  -8   5  -7   32.60    8.20
   9  -5   7   13.90    6.50
   9  -5   7   16.20    7.10
  -9   5  -7    5.30    9.30
  -9   5  -7    1.30    6.60
  10  -5   7    5.40    6.60
 -10   5  -7    6.90    9.70
 -10   5  -7    7.70    6.90
  11  -5   7    7.10    9.80
 -11   5  -7    8.70    8.10
 -11   5  -7   36.40   10.70
  12  -5   7  -10.10    7.90
 -12   5  -7   20.50   10.60
 -12   5  -7    7.40    7.50
  14  -6  -7   20.70   10.10
  14  -6  -7   33.90    9.70
 -14   6   7   21.80    9.80
  13  -6  -7   33.90   14.00
  13  -6  -7   37.40    9.60
 -13   6   7   20.40    9.30
 -13   6   7   29.70    9.10
  12  -6  -7   22.90   10.00
  12  -6  -7   14.60    7.30
 -12   6   7   30.70   11.80
 -12   6   7   33.50    8.80
  11  -6  -7    4.10    9.30
  11  -6  -7    3.40    6.30
 -11   6   7   -5.70    7.00
  10  -6  -7   -5.80   10.30
  10  -6  -7   -4.70    6.30
 -10   6   7    4.50   10.50
 -10   6   7    2.00    6.90
   9  -6  -7    3.30    6.20
   9  -6  -7    2.40    4.00
  -9   6   7    2.40    6.90
  -9   6   7    8.10    7.20
   8  -6  -7   69.69    9.80
  -8   6   7   69.89   10.10
  -8   6   7   85.39   11.40
   7  -6  -7    2.30    5.70
  -7   6   7   18.20    6.70
  -7   6   7   18.40    7.30
   6  -6  -7  106.19   10.90
  -6   6   7   82.59   10.80
  -6   6   7   82.39   10.60
   5  -6  -7   33.20    7.30
  -5   6   7   21.50    7.10
  -5   6   7   16.20    7.00
   4  -6  -7  126.49   11.60
  -4   6   7  122.39   12.70
  -4   6   7  117.79   11.50
   4   6  -7  113.39   10.80
   3  -6  -7    2.00    7.50
  -3   6   7    6.90    6.10
   3   6  -7   10.50    9.10
  -3   6   7   -2.40    5.30
   2  -6  -7   22.70    7.00
  -2   6   7    7.40    4.90
  -2   6   7    6.10    8.80
   2   6  -7   10.30    6.00
  -1  -6   7   85.59    7.30
   1  -6  -7   94.19   10.70
   1   6  -7   99.19   11.10
  -1   6   7   91.99   10.20
  -1   6   7   86.79   10.50
   0  -6   7   10.90    5.50
   0  -6   7    4.10    4.20
   0  -6  -7   21.40    6.90
   0   6  -7    7.20    6.00
   0   6   7   -0.30    5.00
   0   6   7   13.20    5.50
  -1  -6  -7  109.99   11.10
   1  -6   7  108.39   10.70
   1  -6   7   97.19    8.60
   1   6   7  114.39   10.80
  -1   6  -7  100.89   12.00
   1   6   7  116.19   11.50
   2  -6   7   30.00    5.70
   2  -6   7   38.20    7.20
  -2  -6  -7   51.39    8.90
   2   6   7   33.80    7.00
   2   6   7   39.00    9.50
  -2   6  -7   27.50    8.00
   3  -6   7    3.40    5.40
  -3  -6  -7   18.30    7.20
   3  -6   7    7.60    6.40
  -3   6  -7   12.70    7.40
  -3   6  -7    6.30    5.10
   3   6   7    0.40    4.80
   3   6   7    2.50   10.70
   4  -6   7   51.19    8.30
  -4   6  -7   36.30    9.50
   4   6   7   24.40    8.20
  -4   6  -7   35.30    7.50
   5  -6   7    3.60    8.50
   5  -6   7   -6.30    7.00
  -5   6  -7   17.30    8.20
  -5   6  -7    9.50    5.70
   6  -6   7   -3.20    8.20
   6  -6   7    0.80    6.70
  -6   6  -7    4.20    6.70
  -6   6  -7   13.20    8.80
   7  -6   7  -13.60    6.90
   7  -6   7   10.50   10.70
  -7   6  -7    6.60    6.70
  -7   6  -7    0.20    9.00
   8  -6   7   60.09   12.90
   8  -6   7   43.50   11.00
  -8   6  -7   29.60   12.40
  -8   6  -7   43.00    9.20
  -9   6  -7   12.10   19.50
  -9   6  -7    0.30    6.80
   9  -7  -7   28.40   10.20
  -9   7   7   10.20   23.70
  -9   7   7   10.70    7.70
   8  -7  -7    6.50   10.10
  -8   7   7  -12.30    8.30
  -8   7   7  -12.40    7.20
   7  -7  -7   -5.30   16.10
  -7   7   7   19.30   16.80
  -7   7   7  -12.70    7.40
   6  -7  -7    6.10   14.00
  -6   7   7  -13.00    7.60
  -6   7   7  -12.00   11.60
   5  -7  -7   21.90   14.90
  -5   7   7   53.09   18.60
  -5   7   7   15.00    7.80
   4  -7  -7   25.80   10.30
  -4   7   7    0.80    7.90
  -4   7   7   16.40    7.40
   3  -7  -7   34.10    9.20
  -3   7   7   38.10   10.00
  -3   7   7   23.60    7.50
   2  -7  -7   50.39   10.20
  -2   7   7   39.80   16.50
  -2   7   7   36.70    8.50
   1  -7  -7  108.29   12.20
   1   7  -7   78.89   20.10
  -1   7   7   72.39   10.70
  -1   7   7   78.99   17.00
   0  -7  -7    2.70   16.80
   0   7  -7    7.70   17.10
   0   7   7   -4.20   18.00
  -1  -7  -7   17.00   16.10
   1  -7   7   17.40    9.10
  -1   7  -7   -1.20   11.00
   2  -7   7   -6.90   15.60
  -2   7  -7   12.20    8.80
   3  -7   7    6.50   12.40
  -3   7  -7   11.50   14.80
 -24   0   8   31.20   15.20
  23   0  -8   -7.00   13.60
 -23   0   8    3.70   13.80
 -22   0   8    6.80    8.00
  22   0  -8   14.30    9.10
  21   0  -8  -14.90    9.10
 -21   0   8    1.40    7.10
  20   0  -8   30.00    8.10
 -20   0   8   28.30    7.70
  19   0  -8   -7.10    6.20
 -19   0   8    1.50    5.50
 -18   0   8   31.10    7.00
 -18   0   8   33.70    6.00
 -17   0   8    0.90    3.90
 -17   0   8  -11.60    5.70
 -16   0   8   42.70    7.40
 -16   0   8   44.30    5.70
 -15   0   8    1.40    4.30
 -15   0   8    0.80    3.20
 -15   0   8    1.90    2.70
 -14   0   8  112.99    9.60
 -14   0   8  142.49    8.80
 -14   0   8  120.09    7.50
 -13   0   8   -3.30    3.90
 -13   0   8    3.10    2.50
 -13   0   8   -6.10    3.10
 -12   0   8  298.07   15.60
 -12   0   8  314.27   14.20
 -12   0   8  309.87   13.40
 -11   0   8   -4.30    3.30
 -11   0   8   -1.70    2.40
 -10   0   8  364.16   16.70
 -10   0   8  360.26   15.30
  -9   0   8   -0.80    1.80
  -9   0   8    1.80    2.90
  -8   0   8  112.49    6.30
  -8   0   8  105.79    7.30
  -7   0   8   -4.30    3.10
  -7   0   8   -1.80    2.20
  -6   0   8 3648.44  120.59
  -5   0   8    2.60    2.70
  -4   0   8  832.92   30.80
   3   0  -8   -3.90    3.50
  -3   0   8    0.40    2.60
  -2   0   8   99.59    6.70
   2   0  -8   98.39    6.70
   1   0  -8   -2.90    3.00
  -1   0   8   -3.30    2.80
   0   0  -8 1023.10   37.90
   0   0   8 1048.50   37.30
   1   0   8    2.50    2.80
  -1   0  -8    1.00    3.10
   2   0   8 3177.68  106.89
  -2   0  -8 3243.68  107.79
   3   0   8   -5.20    3.30
  -3   0  -8   -0.20    2.80
   4   0   8  123.09    8.70
  -4   0  -8  133.19    9.10
  -5   0  -8   -4.10    3.80
   5   0   8   -1.90    3.00
  -6   0  -8   84.79    8.00
   6   0   8   78.79    7.50
  -7   0  -8    8.10    4.30
   7   0   8   -0.40    3.50
   8   0   8   26.50    5.20
  -8   0  -8   30.30    5.80
  -9   0  -8   11.30    5.20
   9   0   8   -0.50    4.20
 -10   0  -8  151.78   11.60
  10   0   8  157.88   11.80
  11   0   8   -9.50    5.10
 -11   0  -8   -0.40    5.30
  12   0   8  309.17   18.50
 -12   0  -8  315.87   18.60
 -13   0  -8    2.70    7.50
  13   0   8  -10.00    5.80
  14   0   8    9.50    6.50
 -14   0  -8   16.90   11.00
  15   0   8    0.00    7.60
  23  -1  -8   27.00    9.00
 -23  -1   8   28.10    8.80
 -23   1   8   37.30    9.80
 -22  -1   8   39.10    9.50
 -22   1   8   28.20    8.90
 -21  -1   8   32.90    7.80
  21  -1  -8   41.50    8.80
 -21   1   8   16.30    7.50
 -21   1   8   27.70    7.80
 -20  -1   8    3.30    5.40
 -20   1   8    0.90    5.50
  20   1  -8   -9.80    6.20
 -20   1   8    1.70    6.50
 -19  -1   8    3.40    6.00
  19  -1  -8  -10.90    6.50
 -19   1   8   11.00    6.10
 -19   1   8    3.40    6.10
  19   1  -8  -12.00    6.50
 -18  -1   8   11.60    5.60
  18  -1  -8    7.50    5.90
 -18   1   8   12.60    6.50
 -18   1   8   12.00    6.10
 -17  -1   8   26.90    6.80
 -17   1   8   10.60    5.70
 -17   1   8   17.90    5.10
 -17   1   8   12.50    5.60
 -16  -1   8   31.10    6.40
 -16   1   8   29.20    6.50
 -16   1   8   30.30    5.80
 -16   1   8   38.80    5.60
 -15  -1   8   89.99    8.60
 -15  -1   8   92.49    6.60
 -15   1   8   88.09    8.20
 -15   1   8   87.09    9.30
 -15   1   8   96.99    8.00
 -14  -1   8   37.50    4.10
 -14  -1   8   37.20    6.40
 -14   1   8   36.70    5.10
 -14   1   8   32.70    5.40
 -14   1   8   43.80    6.40
 -13  -1   8    5.60    2.40
 -13  -1   8    6.90    3.60
 -13   1   8   10.10    3.90
 -13   1   8    8.20    3.50
 -13   1   8   -2.30    4.00
 -12  -1   8  104.09    6.00
 -12  -1   8   97.99    7.90
 -12  -1   8   92.79    5.00
 -12   1   8  109.19    8.20
 -12   1   8   92.99    8.30
 -12   1   8  109.59    7.80
 -11  -1   8    9.50    3.70
 -11  -1   8   14.90    2.20
 -11  -1   8   19.20    2.60
 -11   1   8   11.70    4.10
 -11   1   8   17.30    3.80
 -11   1   8   19.50    3.90
 -10  -1   8  133.19    7.00
 -10  -1   8  149.19    6.80
 -10  -1   8  147.29    9.20
 -10   1   8  153.38    9.20
 -10   1   8  152.98    9.80
  -9  -1   8  665.13   25.60
  -9  -1   8  592.94   23.30
  -9  -1   8  628.44   22.50
  -9   1   8  669.53   25.50
  -9   1   8  654.43   25.70
  -8  -1   8  219.08    9.00
  -8  -1   8  227.18   11.50
  -8   1   8  216.88   11.20
  -8   1   8  230.48   11.80
  -7  -1   8  518.55   18.80
  -7  -1   8  514.75   21.30
  -7   1   8  528.95   21.20
  -7   1   8  562.94   21.70
  -6  -1   8   36.80    4.50
  -6   1   8   35.70    4.20
  -6   1   8   40.40    4.40
   6   1  -8   40.70    4.10
  -5  -1   8   17.80    3.50
  -5   1   8   15.40    3.40
   5   1  -8   12.50    3.00
  -4  -1   8  439.76   18.50
  -4  -1   8  451.85   17.30
  -4   1   8  481.55   18.60
   4   1  -8  455.05   18.60
  -3  -1   8 1152.88   41.80
   3   1  -8 1189.18   41.90
  -3   1   8 1187.38   41.40
  -2  -1   8   33.80    4.50
  -2   1   8   32.00    4.00
   2   1  -8   36.90    4.40
   2   1  -8   31.30    2.70
  -1  -1   8 1355.46   44.40
   1  -1  -8 1220.08   41.10
   1   1  -8 1118.29   41.00
   1   1  -8 1264.97   44.40
  -1   1   8 1214.68   43.10
   0  -1   8  378.86   16.40
   0  -1  -8  367.76   13.50
   0   1  -8  395.96   17.20
   0   1  -8  365.26   13.40
   0   1   8  353.66   15.40
  -1  -1  -8   65.49    3.40
   1  -1   8   60.89    5.80
  -1   1  -8   58.29    3.20
   1   1   8   68.19    5.10
  -1   1  -8   59.99    6.00
   2  -1   8   47.30    5.30
  -2  -1  -8   42.30    5.10
  -2   1  -8   46.20    5.50
   2   1   8   53.79    4.90
  -2   1  -8   43.90    5.10
   3  -1   8  718.73   28.50
  -3  -1  -8  714.03   28.30
  -3   1  -8  723.43   28.50
  -3   1  -8  709.63   28.90
   3   1   8  690.03   27.10
  -4  -1  -8   13.20    3.90
  -4   1  -8    9.10    4.20
  -4   1  -8    8.90    3.50
   4   1   8    5.50    3.20
  -5  -1  -8  783.12   30.60
   5  -1   8  798.82   31.20
  -5   1  -8  749.53   30.90
   5   1   8  786.12   29.90
   5   1   8  700.23   25.80
  -5   1  -8  778.32   31.60
   6  -1   8  194.58    8.30
   6  -1   8  211.38   12.90
  -6  -1  -8  215.68   12.10
   6   1   8  238.48   12.40
  -6   1  -8  193.48   12.60
  -6   1  -8  211.78   13.30
  -7  -1  -8   49.70    5.90
   7  -1   8   33.70    6.10
  -7   1  -8   40.40    6.10
   7   1   8   51.89    6.10
  -7   1  -8   35.20    6.00
   8  -1   8   48.90    7.00
  -8  -1  -8   52.99    6.30
   8  -1   8   49.40    3.70
  -8   1  -8   53.39    7.00
  -8   1  -8   57.09    7.20
   8   1   8   51.29    6.10
   9  -1   8    0.50    4.20
   9   1   8    1.20    3.90
  -9   1  -8    1.90    4.90
  -9   1  -8   11.60    5.40
  10  -1   8   26.70    6.50
 -10  -1  -8   31.30    5.60
  10   1   8   32.80    5.80
 -10   1  -8   21.70    6.30
 -10   1  -8   25.40    6.60
  11  -1   8   15.40    5.50
 -11  -1  -8   16.60    5.00
  11   1   8   22.30    5.80
 -11   1  -8    8.20    5.80
 -11   1  -8   10.60    5.90
 -12  -1  -8   10.90    5.00
  12  -1   8    6.20    5.30
 -12   1  -8    4.40    6.30
  12   1   8    6.70    4.90
 -12   1  -8    9.40    6.20
  13  -1   8  200.58   15.70
 -13   1  -8  218.08   16.50
 -13   1  -8  218.88   15.90
  14  -1   8   60.29    9.30
 -14   1  -8   67.49   10.10
 -14   1  -8   71.89   10.90
  15  -1   8   87.09   11.20
 -15   1  -8   94.79   13.00
  17  -1   8   45.10   18.10
  23  -2  -8   -7.40    8.90
 -23  -2   8   16.00   13.50
 -23   2   8  -10.40   13.00
 -23   2   8   12.60    8.50
 -22  -2   8    5.50    8.10
  22  -2  -8   27.40    9.00
 -22   2   8   21.90   22.20
 -22   2   8   16.70    9.00
 -21  -2   8   54.79    9.50
  21  -2  -8   37.70    9.00
 -21   2   8   47.70    9.80
 -21   2   8   48.20    9.90
 -20  -2   8    6.00    6.00
  20  -2  -8   -0.70    6.40
 -20   2   8   20.00    8.20
 -20   2   8   15.20    7.70
  19  -2  -8    9.70    6.00
 -19  -2   8   19.00    6.30
 -19   2   8   18.70    7.10
 -19   2   8   25.50    8.00
 -19   2   8    8.50    6.40
  18  -2  -8  126.69   12.10
 -18  -2   8  109.19   10.80
 -18   2   8  124.09   11.60
 -18   2   8  129.29   12.50
 -18   2   8   97.99   10.00
  17  -2  -8    2.70    5.30
 -17  -2   8    2.10    5.10
 -17   2   8    1.30    5.80
 -17   2   8   17.40    6.00
 -17   2   8    5.80    5.70
 -16  -2   8   -2.80    4.20
 -16   2   8    3.00    6.00
 -16   2   8    6.90    5.40
 -16   2   8   16.00    5.40
 -15  -2   8    8.20    4.40
 -15   2   8   -4.90    5.00
 -15   2   8    7.70    5.30
 -15   2   8   -2.10    4.50
 -14  -2   8   -0.30    3.80
 -14   2   8    1.70    4.30
 -14   2   8   -1.60    4.80
 -13  -2   8   38.20    5.60
 -13   2   8   39.50    6.40
 -13   2   8   42.20    6.30
 -13   2   8   47.30    6.60
 -12  -2   8  156.78    9.90
 -12   2   8  157.88   11.00
 -12   2   8  153.78   10.60
 -12   2   8  148.69   10.80
 -11  -2   8   25.50    4.80
 -11   2   8   26.60    5.30
 -11   2   8   30.40    5.30
 -11   2   8   29.20    5.50
 -10  -2   8   12.80    3.50
 -10   2   8    9.30    3.70
 -10   2   8    3.30    3.40
 -10   2   8   13.20    4.00
  -9  -2   8  274.17   13.10
  -9  -2   8  230.08   10.30
  -9   2   8  264.77   14.00
  -9   2   8  276.57   13.50
  -8  -2   8   88.09    5.50
  -8  -2   8  104.19    7.20
  -8   2   8  102.99    7.40
  -8   2   8  104.69    7.80
   8   2  -8  103.09    5.90
  -7  -2   8   62.49    5.70
  -7   2   8   62.79    5.70
   7   2  -8   63.89    5.10
  -7   2   8   58.49    6.10
  -6   2   8   15.60    3.00
  -6   2   8   22.30    4.50
   6   2  -8   20.30    3.30
  -5  -2   8  213.68   10.80
  -5  -2   8  204.78    8.60
   5   2  -8  230.28   10.90
  -5   2   8  211.78   10.50
  -5   2   8  222.48   11.70
   4  -2  -8  456.95   19.20
   4  -2  -8  512.75   19.80
  -4  -2   8  514.55   20.30
  -4  -2   8  458.75   18.00
  -4   2   8  518.15   19.70
  -4   2   8  505.95   21.00
   4   2  -8  505.15   20.30
   3  -2  -8   23.20    3.30
  -3  -2   8   13.00    3.40
   3  -2  -8   16.70    2.60
  -3   2   8   23.70    3.20
   3   2  -8   14.60    3.70
  -2  -2   8   84.69    6.30
   2  -2  -8   66.39    4.80
   2  -2  -8   69.39    5.20
   2   2  -8   73.19    6.40
  -2   2   8   72.89    5.30
   2   2  -8   71.89    5.20
  -1  -2   8   21.80    3.70
   1  -2  -8   17.30    2.90
   1  -2  -8   20.80    3.00
   1   2  -8   21.70    3.30
   1   2  -8   13.00    3.90
  -1   2   8   22.50    3.00
   0  -2  -8  527.35   22.60
   0  -2   8  655.63   25.10
   0  -2  -8  631.84   22.90
   0   2  -8  649.83   25.90
   0   2  -8  620.94   24.20
   0   2   8  636.04   23.30
  -1  -2  -8    3.80    2.10
   1  -2   8    2.10    1.80
   1  -2   8    2.40    3.10
  -1  -2  -8    1.80    1.90
   1   2   8    0.30    2.10
  -1   2  -8   -2.70    4.10
  -1   2  -8    5.70    2.80
  -2  -2  -8  410.46   16.20
   2  -2   8  420.66   18.80
   2  -2   8  415.46   16.20
  -2  -2  -8  359.26   16.20
  -2   2  -8  416.46   19.50
   2   2   8  455.75   17.10
  -2   2  -8  436.86   18.90
  -3  -2  -8   46.80    4.40
   3  -2   8   54.29    4.20
   3  -2   8   59.49    6.30
   3   2   8   58.59    4.90
  -3   2  -8   68.79    7.20
  -3   2  -8   53.59    6.10
   4  -2   8  169.38   11.00
   4  -2   8  168.38    8.20
   4   2   8  171.48    9.20
  -4   2  -8  167.38   11.40
  -4   2  -8  167.38   11.00
   5  -2   8  189.78   11.90
   5  -2   8  176.98    8.60
  -5   2  -8  164.78   11.90
  -5   2  -8  192.88   12.20
   5   2   8  180.18    9.90
   6  -2   8  121.29    6.80
   6  -2   8  135.79   10.60
  -6   2  -8  124.39   10.20
   6   2   8  130.99    8.30
  -6   2  -8  128.99   10.50
   7  -2   8  172.58    8.70
   7  -2   8  186.38   12.50
   7   2   8  171.98   10.20
  -7   2  -8  169.88   12.30
  -7   2  -8  167.88   12.80
   8  -2   8    1.30    4.70
   8  -2   8    9.00    2.60
   8   2   8   13.80    3.90
  -8   2  -8    7.30    5.40
  -8   2  -8    5.50    5.50
   9  -2   8   50.19    4.80
   9  -2   8   62.39    8.10
  -9   2  -8   54.99    8.40
  -9   2  -8   58.89    8.20
  10  -2   8   17.30    5.60
 -10   2  -8    3.40    6.10
 -10   2  -8    3.60    5.50
  11  -2   8   19.90    6.80
 -11   2  -8   14.20    6.10
 -11   2  -8   33.20    7.50
  12  -2   8   10.00    5.80
 -12   2  -8    2.30    5.70
 -12   2  -8    4.00    6.10
  13  -2   8    4.50    6.30
 -13   2  -8    5.80    6.40
 -13   2  -8    9.60    6.70
  14  -2   8  143.89   13.40
 -14   2  -8  141.49   14.20
 -14   2  -8  113.49   13.00
  15  -2   8  126.59   13.80
 -15   2  -8  176.58   15.90
 -15   2  -8  165.18   15.70
  16  -2   8   54.19   13.70
 -16   2  -8   90.09   13.20
 -16   2  -8   93.39   14.50
  17  -2   8    4.00   13.60
 -17   2  -8   16.90    9.40
 -22  -3   8   10.60   16.20
  22  -3  -8   15.90   13.20
 -22   3   8    1.80    9.40
 -22   3   8    8.30   10.40
  21  -3  -8   69.79   11.00
 -21  -3   8   68.39   12.00
 -21   3   8   64.09   11.00
 -21   3   8   75.39   12.60
 -20  -3   8   -8.20    6.60
 -20   3   8    5.90   10.90
 -20   3   8   -3.60    9.70
 -20   3   8   -4.90    7.80
 -19  -3   8   24.30    7.20
  19  -3  -8   24.10    8.00
 -19   3   8   17.60    7.30
 -19   3   8   17.20   13.40
 -19   3   8    9.70    7.90
 -18  -3   8   30.40    7.20
  18  -3  -8   31.60    7.80
 -18   3   8   32.20    7.80
 -18   3   8   44.70    9.10
 -18   3   8   42.00   10.90
 -17  -3   8   27.30    6.10
  17  -3  -8   43.90    8.00
 -17   3   8   39.00    8.40
 -17   3   8   36.10    7.90
 -17   3   8   18.70    7.30
  16  -3  -8    4.70    5.40
 -16  -3   8   -7.90    4.80
 -16   3   8   -2.10    6.00
 -16   3   8   -4.00    6.40
 -16   3   8    3.80    5.60
 -15  -3   8  299.17   16.20
  15  -3  -8  322.87   18.90
 -15   3   8  318.67   19.10
 -15   3   8  311.97   18.70
 -15   3   8  299.67   18.40
  14  -3  -8    8.20    5.40
 -14  -3   8    6.00    4.00
 -14   3   8    3.10    5.10
 -14   3   8   -0.30    5.00
 -14   3   8   10.10    5.40
 -13  -3   8   49.30    6.00
 -13   3   8   70.89    8.70
 -13   3   8   56.29    8.20
 -13   3   8   44.10    6.70
 -12  -3   8   20.00    4.20
 -12   3   8   19.10    5.40
 -12   3   8   29.00    6.30
 -11  -3   8    3.10    3.50
 -11   3   8    0.60    4.00
 -11   3   8   10.00    5.00
 -11   3   8    8.00    4.80
 -10  -3   8   16.10    4.10
 -10   3   8   20.20    5.80
 -10   3   8   23.50    5.10
 -10   3   8   32.50    6.00
  -9  -3   8    6.70    3.40
  -9   3   8   11.50    4.60
  -9   3   8   10.50    4.10
  -9   3   8    5.70    4.20
   9   3  -8    4.40    2.20
  -8  -3   8  187.68   10.40
   8  -3  -8  195.08   11.70
   8   3  -8  183.78    9.50
  -8   3   8  180.18   12.20
  -8   3   8  190.58   12.30
  -8   3   8  185.08   11.00
   7  -3  -8   53.59    6.10
  -7  -3   8   63.79    5.70
  -7   3   8   51.59    6.50
  -7   3   8   49.90    5.30
   7   3  -8   51.99    5.00
  -6  -3   8  523.05   20.80
   6  -3  -8  475.35   21.40
  -6   3   8  480.95   20.30
   6   3  -8  490.85   20.30
  -6   3   8  518.25   22.80
   5  -3  -8  157.78    9.80
  -5  -3   8  162.38    9.30
  -5   3   8  160.08   10.70
  -5   3   8  164.98    9.00
   5   3  -8  171.78    9.80
   4  -3  -8   43.30    5.20
   4  -3  -8   40.90    4.10
  -4  -3   8   45.20    5.10
  -4   3   8   41.60    5.70
  -4   3   8   44.10    4.30
   4   3  -8   42.60    5.00
   4   3  -8   39.30    3.50
  -3  -3   8   96.69    7.10
   3  -3  -8  101.99    7.30
   3  -3  -8   90.79    5.70
  -3   3   8  102.39    8.20
  -3   3   8   84.99    5.80
   3   3  -8  100.99    5.90
   3   3  -8   81.29    7.40
   2  -3  -8   47.70    4.00
  -2  -3   8   55.79    5.80
   2  -3  -8   52.29    5.30
  -2   3   8   63.99    4.50
   2   3  -8   55.49    4.70
   2   3  -8   61.19    6.60
  -2   3   8   62.29    6.30
  -1  -3   8  425.96   18.40
   1  -3  -8  445.46   18.50
  -1  -3   8  444.16   19.10
   1  -3  -8  379.56   16.20
  -1   3   8  430.56   16.60
   1   3  -8  442.26   20.30
   1   3  -8  444.06   18.20
   0  -3  -8  268.67   12.10
   0  -3   8  313.07   14.30
   0  -3  -8  306.87   14.30
   0  -3   8  337.57   15.60
   0   3  -8  309.97   16.50
   0   3  -8  305.97   14.60
   0   3   8  313.57   12.60
   1  -3   8  225.88   12.50
  -1  -3  -8  217.48   11.30
   1  -3   8  198.08   10.70
  -1   3  -8  225.58   12.30
   1   3   8  207.98    9.60
  -1   3  -8  229.88   13.80
   2  -3   8   17.50    4.20
   2  -3   8    9.80    3.00
  -2  -3  -8   13.60    3.60
   2   3   8   11.80    2.20
  -2   3  -8   12.90    4.30
  -2   3  -8   13.30    5.00
  -3  -3  -8   39.80    4.70
   3  -3   8   38.10    4.60
   3  -3   8   38.30    6.10
  -3   3  -8   28.80    6.20
   4  -3   8  343.17   15.30
   4  -3   8  337.77   17.80
  -4   3  -8  331.77   18.70
  -4   3  -8  355.76   17.90
   5  -3   8   -1.40    4.10
  -5   3  -8    6.90    5.00
  -5   3  -8   11.10    5.30
   6  -3   8   10.40    3.20
   6  -3   8   10.30    4.60
  -6   3  -8    8.00    5.40
  -6   3  -8    7.00    5.30
   7  -3   8   20.90    4.00
   7  -3   8   37.10    6.60
  -7   3  -8   20.10    6.60
  -7   3  -8   34.70    7.00
   8  -3   8   11.90    3.30
   8  -3   8    8.30    5.00
  -8   3  -8   23.00    6.30
  -8   3  -8    7.40    6.30
   9  -3   8   13.80    5.70
   9  -3   8    4.90    4.50
  -9   3  -8   12.70    6.10
  10  -3   8   20.90    6.40
 -10   3  -8   25.40    6.90
 -10   3  -8   13.80    7.00
  11  -3   8  176.28   14.30
 -11   3  -8  169.68   14.50
 -11   3  -8  170.48   14.80
  12  -3   8   49.00    8.30
 -12   3  -8   56.69   10.30
 -12   3  -8   58.09   10.00
  13  -3   8   24.90    7.10
 -13   3  -8   23.60    7.90
 -13   3  -8   24.60    9.20
  14  -3   8   35.30    8.50
 -14   3  -8   30.10    9.40
 -14   3  -8   22.60    9.90
  15  -3   8   34.70    8.70
 -15   3  -8   49.90   11.30
 -15   3  -8   36.30    9.40
  16  -3   8   17.20   12.70
 -16   3  -8   11.60   20.10
 -16   3  -8   19.20    8.90
  20  -4  -8    0.40    9.60
  20  -4  -8   -7.10    8.20
 -20   4   8   22.60   11.20
 -20   4   8    4.60   17.60
 -19  -4   8   33.60   16.50
  19  -4  -8   26.00    8.30
  19  -4  -8   42.00   13.30
 -19   4   8   11.40   15.90
 -19   4   8   34.20   10.40
  18  -4  -8  123.69   13.50
  18  -4  -8  118.59   12.90
 -18  -4   8  101.49   13.20
 -18   4   8  111.49   13.90
 -18   4   8  126.49   14.00
 -18   4   8   93.09   17.50
  17  -4  -8   25.00    8.00
  17  -4  -8   27.30    7.90
 -17  -4   8   24.90    6.20
 -17   4   8   25.50    7.70
 -17   4   8   19.70    8.20
 -17   4   8   20.20   10.50
  16  -4  -8   62.19    9.10
  16  -4  -8   66.99    9.90
 -16  -4   8   47.50    6.60
 -16   4   8   62.39   10.40
 -16   4   8   50.59    8.70
 -16   4   8   48.20    9.60
 -15  -4   8   10.70    5.30
  15  -4  -8    3.10    5.00
  15  -4  -8    3.20    5.30
 -15   4   8   12.70    6.00
 -15   4   8   22.40    7.30
 -15   4   8   24.80    7.60
  14  -4  -8   83.79   10.30
 -14  -4   8   84.39    7.60
  14  -4  -8   81.29    9.80
 -14   4   8   80.99   10.60
 -14   4   8   72.49    9.30
 -14   4   8   80.89   10.90
  13  -4  -8   13.90    5.70
  13  -4  -8   11.60    5.40
 -13   4   8   18.10    7.00
 -13   4   8   11.60    6.80
 -13   4   8    1.30    4.60
  12  -4  -8  127.79   11.30
  12  -4  -8  109.09    9.80
 -12  -4   8  100.49    7.60
 -12   4   8  107.19   11.10
 -12   4   8   85.79   10.10
 -12   4   8  103.19    9.60
  11  -4  -8    9.40    4.50
 -11  -4   8   13.80    3.60
  11  -4  -8    7.20    4.80
 -11   4   8   21.50    6.70
 -11   4   8   10.70    6.20
 -11   4   8   15.90    5.00
  10  -4  -8   42.50    7.20
 -10  -4   8   51.29    5.40
  10  -4  -8   49.70    6.50
 -10   4   8   53.19    7.90
 -10   4   8   47.80    6.30
 -10   4   8   37.70    7.80
   9  -4  -8   92.49    8.20
  -9  -4   8   89.89    6.60
   9  -4  -8   84.29    8.70
  -9   4   8   94.09    9.90
  -9   4   8   67.39    7.30
  -9   4   8   82.09    9.00
   8  -4  -8   13.00    5.00
  -8  -4   8   16.70    3.50
   8   4  -8   14.90    3.60
  -8   4   8   12.60    4.00
  -8   4   8   16.00    5.70
  -8   4   8   13.20    5.40
  -7  -4   8   79.79    6.30
   7  -4  -8   71.29    7.70
   7   4  -8   67.99    6.30
  -7   4   8   85.49    9.20
  -7   4   8   76.79    8.70
   6  -4  -8    8.90    4.70
  -6  -4   8    8.20    3.30
  -6   4   8    6.20    5.00
  -6   4   8    0.50    4.60
   6   4  -8    6.50    3.40
   5  -4  -8  640.04   27.90
  -5  -4   8  659.83   26.10
   5   4  -8  689.23   27.90
  -5   4   8  663.23   29.30
  -5   4   8  673.43   29.80
  -4  -4   8   63.39    5.80
   4  -4  -8   70.09    7.30
   4   4  -8   45.10    4.20
  -4   4   8   51.89    7.10
   4   4  -8   62.09    6.70
   3  -4  -8  200.48   12.10
  -3  -4   8  190.48   10.70
   3   4  -8  178.28    9.50
  -3   4   8  182.58   12.50
   3   4  -8  177.28   12.00
   2  -4  -8  689.03   28.60
  -2  -4   8  703.33   27.50
  -2   4   8  714.63   30.10
   2   4  -8  684.13   26.90
   2   4  -8  665.23   29.20
  -1  -4   8   19.30    4.20
  -1  -4   8   10.90    4.00
   1  -4  -8   21.50    4.70
   1   4  -8   15.50    3.80
   1   4  -8   18.50    5.00
  -1   4   8   15.40    4.80
   0  -4   8   20.80    4.40
   0  -4   8   32.70    5.20
   0   4  -8   17.40    4.00
   0   4   8   22.30    5.70
   0   4  -8   27.10    5.80
   1  -4   8   81.59    7.50
   1  -4   8   80.99    7.50
  -1  -4  -8   77.69    7.50
  -1   4  -8   78.59    7.60
  -1   4  -8   84.79    9.50
  -2  -4  -8   28.00    5.30
   2  -4   8   25.10    5.10
   2  -4   8   31.50    5.90
  -2   4  -8   23.00    6.40
  -2   4  -8   22.80    4.90
  -3  -4  -8   16.80    4.90
   3  -4   8   15.60    4.80
   3  -4   8   11.90    4.30
  -3   4  -8    9.50    4.50
  -3   4  -8   13.20    5.40
   4  -4   8    0.80    3.30
   4  -4   8   -1.30    4.20
  -4   4  -8  -15.20    6.60
  -4   4  -8    4.90    4.80
   5  -4   8   -4.20    3.30
   5  -4   8   -6.30    4.90
  -5   4  -8    3.70    5.50
  -5   4  -8    7.10    5.10
   6  -4   8    4.20    3.50
   6  -4   8    9.50    5.90
  -6   4  -8   -0.30    5.50
  -6   4  -8    3.90    5.10
   7  -4   8    7.60    3.80
   7  -4   8   14.70    6.20
  -7   4  -8    9.60    6.90
  -7   4  -8    9.50    5.80
   8  -4   8  277.17   14.90
   8  -4   8  289.27   17.70
  -8   4  -8  266.67   18.00
  -8   4  -8  266.87   19.00
   9  -4   8   41.50    7.90
  -9   4  -8   56.89   10.20
  -9   4  -8   43.30    8.50
  10  -4   8   31.40    7.60
 -10   4  -8   23.70    7.50
 -10   4  -8   21.90    9.00
  11  -4   8   66.79   10.00
 -11   4  -8   74.29   12.00
 -11   4  -8   62.49   10.40
  12  -4   8   -5.80    9.50
 -12   4  -8    2.60    6.70
 -12   4  -8   -0.40    8.60
  13  -4   8   24.70    8.90
 -13   4  -8   -5.10   10.20
 -13   4  -8   17.80    8.60
  14  -4   8    7.40    7.80
 -14   4  -8    6.90   17.80
 -14   4  -8    0.10    7.50
  18  -5  -8   -5.80   12.10
  18  -5  -8    2.20   18.00
 -18   5   8   -6.20    9.70
 -18   5   8   32.40   23.00
  17  -5  -8    7.00   11.00
  17  -5  -8    6.00    7.90
 -17   5   8    9.50    8.40
 -17   5   8    3.70   16.60
  16  -5  -8   57.59   10.30
  16  -5  -8   38.10   11.50
 -16   5   8   60.89   11.60
  15  -5  -8   30.10    8.30
  15  -5  -8   39.40    8.50
 -15   5   8   30.20    9.60
  14  -5  -8   12.70    6.80
  14  -5  -8   16.30    7.30
 -14   5   8   19.50    7.50
 -14   5   8   29.50    9.10
  13  -5  -8   54.59    8.20
  13  -5  -8   46.90    8.70
 -13   5   8   42.70    9.30
 -13   5   8   43.90    9.40
  12  -5  -8    4.20    5.30
 -12   5   8   -1.70    6.50
 -12   5   8    7.90    6.10
  11  -5  -8   81.69   10.50
  11  -5  -8   95.09    9.10
 -11   5   8  115.69   12.50
 -11   5   8   88.29   10.80
  10  -5  -8   13.20    6.70
  10  -5  -8    7.80    4.60
 -10   5   8    2.60    5.80
 -10   5   8    1.80    6.00
   9  -5  -8   52.79    6.60
   9  -5  -8   53.79    8.30
  -9  -5   8   64.89    5.40
  -9   5   8   52.29    9.20
  -9   5   8   49.90    8.50
   8  -5  -8  121.09   11.30
   8  -5  -8  123.09    9.10
  -8  -5   8  127.59    7.80
  -8   5   8  126.19   12.20
  -8   5   8  129.89   12.80
  -7  -5   8    5.00    3.10
   7  -5  -8   -0.30    3.30
   7  -5  -8   -2.40    5.10
  -7   5   8   17.60    6.30
  -7   5   8    2.60    5.70
   6  -5  -8   20.30    4.00
   6  -5  -8   20.30    5.80
  -6  -5   8   25.80    4.20
  -6   5   8   38.00    7.30
  -6   5   8   18.90    7.00
   6   5  -8   17.40    5.10
   5  -5  -8  241.78   15.40
  -5  -5   8  239.58   12.10
   5  -5  -8  227.58   11.20
  -5   5   8  257.37   16.30
   5   5  -8  219.58   14.00
  -5   5   8  269.77   17.20
   4  -5  -8   12.80    5.20
   4   5  -8   10.30    4.60
  -4   5   8   11.80    5.60
  -3  -5   8   28.70    4.40
   3  -5  -8   25.40    6.00
  -3   5   8   16.60    6.20
  -3   5   8   18.90    6.20
   2  -5  -8  258.87   15.40
  -2  -5   8  242.68   12.80
  -2   5   8  241.48   16.00
   2   5  -8  208.68   14.70
  -2   5   8  220.38   14.90
  -1  -5   8   10.30    4.80
   1  -5  -8   12.20    4.90
  -1  -5   8   11.50    4.00
   1   5  -8   17.60    6.00
   1   5  -8   13.60    4.00
  -1   5   8    6.50    5.00
  -1   5   8   15.10    5.30
   0  -5   8   88.79    8.90
   0  -5  -8   74.59    8.70
   0  -5   8   89.69    7.90
   0   5  -8   74.19    7.70
   0   5   8   85.19    9.30
   0   5  -8  102.29   10.40
   0   5   8   86.79    9.40
  -1  -5  -8   59.09    7.60
   1  -5   8   37.50    6.20
   1  -5   8   45.30    7.00
  -1   5  -8   51.59    8.40
   1   5   8   43.50    7.20
   1   5   8   49.30    7.50
  -1   5  -8   46.30    6.50
  -2  -5  -8   -1.30    4.70
   2  -5   8    4.30    4.50
   2  -5   8    7.30    4.60
   2   5   8   -1.70    4.30
  -2   5  -8    4.10    6.30
  -2   5  -8    5.30    4.10
  -3  -5  -8   28.30    6.40
   3  -5   8   31.70    6.50
   3  -5   8   27.70    5.70
  -3   5  -8   27.90    7.30
   3   5   8   44.90    7.00
  -3   5  -8   29.50    6.00
   4  -5   8    0.10    4.50
   4   5   8   -0.80    4.10
  -4   5  -8    3.40    6.20
  -4   5  -8   -5.20    5.10
   5  -5   8  203.98   14.00
   5  -5   8  154.38   11.80
  -5   5  -8  147.69   14.40
   5   5   8  171.08   12.90
  -5   5  -8  167.58   13.70
   6  -5   8   20.40    5.70
  -6   5  -8   24.60    6.60
  -6   5  -8   12.90    7.00
   7  -5   8   41.70    7.60
   7  -5   8   30.90    6.30
  -7   5  -8   28.80    7.60
   8  -5   8   43.80    7.50
   8  -5   8   62.99    9.20
  -8   5  -8   52.89    9.60
  -8   5  -8   44.20   10.60
   9  -5   8   -5.70    9.00
  -9   5  -8   -1.10    6.40
  -9   5  -8    0.20    7.80
  10  -5   8   -2.80    7.30
 -10   5  -8    2.30    7.40
 -10   5  -8   26.80    9.60
  11  -5   8   38.80   10.10
 -11   5  -8   22.50    8.70
 -11   5  -8   42.50   12.30
  12  -5   8   -5.10    7.20
 -12   5  -8   13.50   15.30
 -12   5  -8   -8.90    8.10
  14  -6  -8    2.10   12.50
  14  -6  -8    0.50   11.20
 -14   6   8    0.50    7.70
 -14   6   8   -0.40   10.80
  13  -6  -8   15.10    7.80
  13  -6  -8   15.10   10.90
 -13   6   8   -3.30    7.30
  12  -6  -8   80.99   11.70
  12  -6  -8   54.59    8.30
 -12   6   8   48.70   10.70
 -12   6   8   69.49   11.10
  11  -6  -8   36.10    6.90
  11  -6  -8   44.30    9.10
 -11   6   8   50.59   10.80
 -11   6   8   24.40    8.60
  10  -6  -8    3.40    8.90
  10  -6  -8   -7.80    7.90
 -10   6   8   -5.20   10.50
 -10   6   8   -8.80    7.30
   9  -6  -8    5.90    6.60
  -9   6   8   -1.50    6.20
  -9   6   8    2.60    7.40
   8  -6  -8   52.39    8.90
  -8   6   8   36.50    8.90
  -8   6   8   29.50    8.00
   7  -6  -8   36.50    7.90
  -7   6   8   27.60    8.00
   6  -6  -8   -5.70   10.20
  -6   6   8    8.80    6.30
   5  -6  -8   20.00    8.40
  -5   6   8   14.00    7.20
  -5   6   8   20.00    6.90
   4  -6  -8   67.79    9.30
  -4   6   8   58.79    8.80
  -4   6   8   77.19   10.80
   4   6  -8   65.29    8.80
   3  -6  -8   -1.00    4.90
   3   6  -8   12.40    6.30
  -2  -6   8  146.99    9.60
   2  -6  -8  169.08   13.50
   2   6  -8  166.18   13.80
  -2   6   8  150.58   13.80
  -2   6   8  147.69   12.90
  -1  -6   8   12.70    7.50
   1  -6  -8    3.10    6.40
   1   6  -8   21.40    6.90
  -1   6   8   18.80    6.50
  -1   6   8   17.10    6.70
   0  -6  -8    7.40    6.10
   0  -6   8    2.90    5.60
   0  -6   8   17.30    5.80
   0   6  -8    3.70    8.10
   0   6   8   -5.60    5.30
   0   6   8   -1.70    5.40
  -1  -6  -8   40.80    7.90
   1  -6   8   43.90    7.80
   1  -6   8   44.60    7.70
   1   6   8   46.70    8.40
   1   6   8   44.50    7.70
  -1   6  -8   37.70    8.30
  -2  -6  -8   47.10    8.40
   2  -6   8   37.50    7.40
   2  -6   8   44.90    6.90
   2   6   8   42.70    7.60
   2   6   8   43.50    8.10
  -2   6  -8   37.90    8.70
   3  -6   8   57.79    8.50
   3  -6   8   56.79    7.90
   3   6   8   61.89   10.50
   3   6   8   67.69    8.90
  -3   6  -8   47.90    9.80
   4  -6   8   43.60    7.80
   4  -6   8   25.90    7.80
   4   6   8   34.80    7.40
  -4   6  -8   28.60    8.50
  -4   6  -8   20.50    6.90
   5  -6   8   10.10   12.10
   5  -6   8    3.40    6.90
  -5   6  -8    4.20    6.90
   6  -6   8   -7.00    7.10
   6  -6   8    8.70   10.10
  -6   6  -8   -1.20    5.90
  -6   6  -8   24.40    9.10
   7  -6   8   23.40   14.00
  -7   6  -8   -2.50    7.00
  -7   6  -8    3.20   12.20
   8  -6   8   10.10    7.50
  -8   6  -8   20.10   10.20
  -8   6  -8   -4.50   10.40
   8  -7  -8   13.90    8.00
  -8   7   8   12.70   15.80
  -8   7   8    0.90    7.30
   7  -7  -8    1.20    7.90
  -7   7   8    0.40   13.60
  -7   7   8  -24.40    9.40
   6  -7  -8    3.40   11.30
  -6   7   8    2.50    7.30
  -6   7   8   -1.60   11.40
   5  -7  -8   13.50   10.90
  -5   7   8    2.30    7.20
  -5   7   8   -1.60   13.30
   4  -7  -8   26.40   14.70
  -4   7   8   21.60   14.50
   3  -7  -8    7.70   12.80
  -3   7   8  -10.10   14.00
  -3   7   8   -8.30    7.40
   2  -7  -8   29.60   12.50
  -2   7   8   43.10   11.20
  -2   7   8   36.10    9.20
   1  -7  -8  105.69   13.90
   1   7  -8   69.39   13.80
  -1   7   8   76.79   10.60
  -1   7   8   97.29   13.90
   0  -7  -8   43.50   11.80
   0   7   8   40.30   16.60
   0   7  -8   18.90   19.30
  -1  -7  -8   47.40   18.00
  -1   7  -8   25.50   14.10
  -2   7  -8    4.40   17.60
  24   0  -9  -28.30   19.90
 -24   0   9    5.40   11.30
  23   0  -9   42.50   14.80
 -23   0   9   41.40   10.00
 -22   0   9   -4.20   11.30
  22   0  -9  -13.50    8.90
 -21   0   9  107.59   12.30
  21   0  -9  103.09   11.90
 -20   0   9   12.50    7.10
  20   0  -9    3.00    9.00
 -19   0   9    8.20    6.10
 -18   0   9   11.70    6.40
 -18   0   9    7.90    4.50
 -17   0   9  181.58   13.70
 -17   0   9  179.58   11.60
 -16   0   9    4.40    5.10
 -16   0   9   -1.50    3.70
 -15   0   9  517.35   22.40
 -15   0   9  564.64   25.30
 -15   0   9  512.55   21.10
 -14   0   9    3.70    4.40
 -14   0   9    0.20    3.10
 -14   0   9    0.90    2.50
 -13   0   9   10.40    2.90
 -13   0   9    9.20    4.20
 -13   0   9    7.40    3.20
 -12   0   9   -2.90    2.60
 -12   0   9    0.80    3.60
 -11   0   9  250.47   13.60
 -11   0   9  246.68   11.90
 -10   0   9   -2.40    2.40
 -10   0   9   -1.40    3.40
  -9   0   9    4.10    3.30
  -9   0   9    1.70    2.30
  -8   0   9    0.60    2.30
  -8   0   9    4.50    3.00
  -7   0   9    9.10    2.70
  -7   0   9    9.50    3.40
  -6   0   9   -5.40    3.20
  -5   0   9  447.86   18.80
  -4   0   9   -0.10    3.10
  -3   0   9 1217.48   43.60
   3   0  -9 1226.98   44.00
   2   0  -9   -1.50    3.10
  -2   0   9   -2.20    2.80
   1   0  -9  171.18   10.00
  -1   0   9  176.18    9.70
   0   0  -9    3.90    3.20
   0   0   9    0.70    3.30
   1   0   9 1144.59   42.50
  -1   0  -9 1199.98   43.50
  -2   0  -9    3.40    3.80
   2   0   9    0.10    2.70
  -3   0  -9  703.93   28.80
   3   0   9  702.33   28.10
   4   0   9   -2.10    2.90
  -5   0  -9   -1.80    3.90
   5   0   9    0.60    3.50
   6   0   9   -0.70    4.00
  -6   0  -9   -5.90    4.60
  -7   0  -9   94.19    9.10
   7   0   9   74.19    7.60
   8   0   9   -2.00    4.50
  -8   0  -9    1.70    4.80
  -9   0  -9  337.07   18.70
   9   0   9  336.27   18.60
 -10   0  -9   -6.80    5.60
  10   0   9   -0.20    4.20
 -11   0  -9  975.20   40.50
  11   0   9  943.41   40.50
 -12   0  -9   -0.80    5.80
  12   0   9   10.60    5.40
  13   0   9  156.08   13.50
 -13   0  -9  154.98   13.60
 -14   0  -9    8.80    8.60
  14   0   9   15.40   10.60
  15   0   9   31.10    8.50
  23  -1  -9   -3.60    8.80
 -23  -1   9    1.50    8.10
 -23   1   9   10.10   12.60
 -22  -1   9   37.90   10.30
  22  -1  -9    6.00    8.10
 -22   1   9   14.10    8.20
 -21  -1   9    3.70    6.70
  21  -1  -9    9.70    9.00
  21   1  -9   -8.00    8.30
 -21   1   9   21.70    8.30
 -21   1   9    6.80    6.80
 -20  -1   9   48.50    8.90
  20  -1  -9   46.80    9.40
 -20   1   9   70.99    9.50
  20   1  -9   58.99    9.70
 -20   1   9   59.49    9.40
 -19  -1   9   38.00    8.20
  19  -1  -9   43.40    8.50
 -19   1   9   30.80    7.10
 -18  -1   9  233.18   15.70
 -18   1   9  254.47   17.30
 -18   1   9  242.48   15.40
 -17  -1   9   -8.20    5.20
 -17   1   9   -9.80    4.50
 -17   1   9    1.80    5.30
 -17   1   9    8.40    4.60
 -16  -1   9    5.90    4.90
 -16   1   9    6.30    4.80
 -16   1   9    4.50    5.50
 -16   1   9   16.80    4.70
 -15  -1   9   10.20    5.00
 -15  -1   9   12.30    3.20
 -15   1   9   15.60    4.30
 -15   1   9    6.90    4.00
 -15   1   9   15.00    5.30
 -14  -1   9  207.88   13.20
 -14  -1   9  205.08   10.30
 -14   1   9  224.58   12.40
 -14   1   9  233.38   14.60
 -14   1   9  212.88   12.70
 -13  -1   9  226.78   10.30
 -13  -1   9  227.88    9.50
 -13  -1   9  228.68   13.20
 -13   1   9  209.38   12.00
 -13   1   9  222.08   12.80
 -13   1   9  223.88   13.60
 -12  -1   9  208.28   12.10
 -12  -1   9  210.68    9.60
 -12   1   9  223.68   11.80
 -12   1   9  190.28   12.50
 -12   1   9  210.48   11.90
 -11  -1   9   11.60    2.20
 -11  -1   9   11.80    3.90
 -11   1   9    7.10    3.50
 -11   1   9   24.00    4.90
 -10  -1   9    0.50    1.60
 -10  -1   9    5.30    3.20
 -10   1   9    1.80    3.10
 -10   1   9    1.70    3.10
  -9  -1   9   33.80    2.90
  -9  -1   9   29.50    4.60
  -9   1   9   27.10    4.10
  -9   1   9   27.20    4.50
  -8  -1   9  427.76   19.00
  -8  -1   9  442.86   16.40
  -8   1   9  429.46   18.60
  -8   1   9  465.65   19.40
  -7  -1   9   35.00    4.70
  -7   1   9   32.10    4.50
  -7   1   9   20.70    4.00
  -6  -1   9  388.76   17.00
   6   1  -9  395.86   16.20
  -6   1   9  362.76   16.40
  -6   1   9  364.36   16.60
  -5  -1   9  395.36   17.00
   5   1  -9  389.86   16.50
  -5   1   9  380.46   16.70
  -4  -1   9   -2.10    2.70
   4   1  -9   -4.50    3.20
  -4   1   9    0.30    2.40
  -3  -1   9   10.40    3.30
  -3   1   9    2.10    2.50
   3   1  -9    2.80    2.90
  -2  -1   9   57.39    5.50
   2  -1  -9   58.39    3.80
  -2   1   9   55.39    5.00
   2   1  -9   54.79    5.60
   2   1  -9   52.49    3.60
  -1  -1   9   82.79    6.40
   1  -1  -9   77.79    4.20
   1   1  -9   83.79    6.90
   1   1  -9   74.19    4.10
  -1   1   9   78.79    6.00
   0  -1   9  755.42   28.20
   0  -1  -9  707.63   23.90
   0   1  -9  701.23   28.20
   0   1   9  723.23   26.90
   0   1  -9  634.64   23.80
  -1  -1  -9   64.29    3.30
   1  -1   9   72.29    6.40
  -1   1  -9   76.79    7.00
   1   1   9   70.39    5.70
   2  -1   9  157.18    9.90
  -2  -1  -9  156.98    9.90
   2   1   9  145.79    8.90
  -2   1  -9  141.59   10.20
   3  -1   9  131.89    9.20
  -3  -1  -9  109.49    8.50
  -3   1  -9  110.19    8.90
   3   1   9  121.69    8.10
  -4  -1  -9    8.80    3.80
   4  -1   9    6.30    3.90
  -4   1  -9    6.40    4.10
   4   1   9   14.10    3.80
   5  -1   9   39.80    5.80
  -5  -1  -9   44.20    5.90
  -5   1  -9   47.20    6.40
   5   1   9   45.20    5.50
  -5   1  -9   47.80    7.10
   6  -1   9  623.34   27.60
  -6  -1  -9  640.74   27.50
  -6   1  -9  660.73   28.80
   6   1   9  648.44   26.60
  -6   1  -9  657.83   28.40
   7  -1   9   79.29    8.60
  -7  -1  -9   89.59    8.30
  -7   1  -9   89.89    9.00
   7   1   9   86.39    7.90
  -7   1  -9   96.39    9.30
   8  -1   9  246.38   15.50
  -8  -1  -9  287.27   15.40
  -8   1  -9  249.38   15.80
  -8   1  -9  273.17   16.60
   8   1   9  245.68   14.70
   9  -1   9   44.60    7.50
  -9  -1  -9   29.90    5.60
  -9   1  -9   38.50    6.90
  -9   1  -9   41.40    7.60
   9   1   9   37.70    6.10
 -10  -1  -9   83.89    8.80
  10  -1   9   98.89   10.10
 -10   1  -9   83.39    9.70
 -10   1  -9   97.09   10.50
  10   1   9   74.39    8.50
 -11  -1  -9   18.30    5.70
  11  -1   9   13.70    5.90
 -11   1  -9   15.80    6.40
 -11   1  -9   17.80    7.10
  11   1   9   17.20    5.30
  12  -1   9   66.89    9.50
 -12  -1  -9   78.69    9.10
 -12   1  -9   84.79   10.30
 -12   1  -9   80.29    9.90
  13  -1   9   16.80    7.00
 -13   1  -9   21.40    7.90
  14  -1   9  220.88   16.90
 -14   1  -9  226.98   17.20
  15  -1   9   53.89    9.60
 -15   1  -9   27.20   13.90
  16  -1   9   26.90   14.70
  17  -1   9   -5.10   16.20
 -23  -2   9    4.40   11.70
  23  -2  -9    1.60    8.60
 -23   2   9  -18.30    9.60
 -23   2   9    7.40    9.60
 -22  -2   9  -15.40    7.40
  22  -2  -9  -12.10    8.40
 -22   2   9   -5.30    7.70
 -22   2   9   -5.40    8.40
 -21  -2   9   -2.00    6.60
  21  -2  -9   -0.60    6.50
 -21   2   9   -3.00    8.20
 -21   2   9    4.90    6.70
  20  -2  -9   -9.90    6.60
 -20  -2   9   10.80    6.70
 -20   2   9    6.00    6.90
 -20   2   9   -9.40    6.80
 -19  -2   9   13.60    6.50
  19  -2  -9    8.00    6.60
 -19   2   9    3.40    6.20
 -19   2   9   10.80    7.10
 -19   2   9    4.40    8.40
 -18  -2   9    6.00    5.40
  18  -2  -9  -10.00    6.70
 -18   2   9    8.20    6.00
 -18   2   9   16.30    6.30
 -18   2   9   24.70    7.00
 -17  -2   9  183.28   13.30
 -17   2   9  189.58   14.00
 -17   2   9  181.58   14.30
 -17   2   9  161.88   12.60
 -16  -2   9  128.39   10.30
 -16   2   9  112.39   10.80
 -16   2   9  102.09   10.90
 -16   2   9   95.39    9.40
 -15  -2   9  151.98   11.20
 -15   2   9  161.18   11.70
 -15   2   9  145.09   11.70
 -15   2   9  164.58   12.40
 -14  -2   9  165.58   11.30
 -14   2   9  146.89   11.80
 -14   2   9  140.79   11.00
 -14   2   9  153.78   11.70
 -13  -2   9    2.00    3.40
 -13   2   9   -6.80    4.50
 -13   2   9   -1.90    4.00
 -13   2   9    2.60    4.50
 -12  -2   9   86.09    7.70
 -12   2   9   80.59    8.00
 -12   2   9   83.89    7.90
 -12   2   9   79.19    8.20
 -11  -2   9  103.59    8.10
 -11   2   9  102.69    8.50
 -11   2   9  100.09    8.40
 -11   2   9  100.99    8.40
 -10  -2   9  177.88   10.40
 -10   2   9  165.88   10.70
 -10   2   9  184.18   11.50
  -9  -2   9 1017.70   37.60
  -9   2   9 1002.90   38.80
  -9   2   9 1004.60   38.10
  -8  -2   9   69.69    6.30
  -8   2   9   73.89    6.80
  -8   2   9   70.99    6.50
   8   2  -9   76.39    5.40
  -7  -2   9    4.80    3.00
  -7   2   9    5.20    3.10
   7   2  -9    4.00    2.60
  -7   2   9   10.00    3.80
  -6  -2   9    3.90    2.90
  -6  -2   9   -1.50    1.20
   6   2  -9    0.80    2.70
  -6   2   9   -4.50    2.90
  -5  -2   9   61.89    5.70
  -5  -2   9   60.99    4.00
  -5   2   9   62.89    5.30
   5   2  -9   68.89    5.90
  -5   2   9   81.09    7.20
  -4  -2   9   -0.50    2.90
   4  -2  -9   -4.40    2.80
  -4   2   9    2.30    2.60
   4   2  -9   -1.90    3.20
   3  -2  -9   74.79    5.50
  -3  -2   9   69.69    6.10
  -3   2   9   75.19    5.70
   3   2  -9   71.49    6.30
  -2  -2   9  189.28   10.60
   2  -2  -9  149.99    8.90
   2  -2  -9  171.98    8.90
   2   2  -9  186.78   10.90
  -2   2   9  201.78    9.60
   1  -2  -9   46.40    4.40
   1  -2  -9   58.29    4.60
  -1  -2   9   54.09    5.70
  -1   2   9   55.89    4.80
   1   2  -9   59.19    5.20
   1   2  -9   56.59    6.00
   0  -2  -9   16.50    2.80
   0  -2  -9   13.30    2.80
   0  -2   9   15.10    4.00
   0   2  -9   17.50    3.70
   0   2   9   13.30    3.00
   0   2  -9   17.00    4.60
  -1  -2  -9   10.20    2.40
   1  -2   9   22.10    4.70
  -1  -2  -9   13.60    2.80
  -1   2  -9   10.40    4.30
   1   2   9    9.40    2.70
  -1   2  -9   12.50    3.50
   2  -2   9  147.69    9.90
  -2  -2  -9  151.68    7.40
   2  -2   9  145.99    7.30
  -2   2  -9  142.29   10.50
   2   2   9  140.79    8.20
  -2   2  -9  137.09    9.30
   3  -2   9  455.45   17.50
   3  -2   9  493.25   21.50
   3   2   9  471.15   19.20
  -3   2  -9  452.95   21.00
  -3   2  -9  452.25   22.00
   4  -2   9  224.38   13.50
   4  -2   9  209.18    9.60
  -4   2  -9  226.38   13.50
   4   2   9  210.68   11.30
  -4   2  -9  220.38   13.80
   5  -2   9  459.75   21.50
   5  -2   9  416.06   16.50
  -5   2  -9  433.66   21.10
   5   2   9  440.56   19.00
  -5   2  -9  410.96   21.40
   6  -2   9  201.28   13.10
   6  -2   9  185.18    9.10
  -6   2  -9  216.18   14.30
   6   2   9  218.88   11.80
  -6   2  -9  211.98   13.70
   7  -2   9  146.49    7.60
   7  -2   9  148.39   11.50
  -7   2  -9  152.78   12.10
  -7   2  -9  166.58   13.00
   7   2   9  147.59    9.70
   8  -2   9   20.60    5.70
  -8   2  -9   18.80    6.40
  -8   2  -9   24.40    6.50
   9  -2   9  143.99   12.40
  -9   2  -9  173.98   13.50
  -9   2  -9  145.99   12.50
  10  -2   9   15.70    6.20
 -10   2  -9   26.90    6.90
 -10   2  -9   16.60    6.20
  11  -2   9   10.30    6.50
 -11   2  -9   12.40    7.50
 -11   2  -9    0.20    6.10
  12  -2   9    7.80    7.70
 -12   2  -9   10.10    7.40
 -12   2  -9   23.20    7.40
  13  -2   9   31.40    8.10
 -13   2  -9   45.90    9.30
 -13   2  -9   37.00    9.10
  14  -2   9   -1.50    8.40
 -14   2  -9   29.20   11.00
 -14   2  -9   14.60    9.10
  15  -2   9   28.80    9.90
 -15   2  -9   30.30    9.10
 -15   2  -9   31.60   14.20
  16  -2   9   72.99   15.70
 -16   2  -9   88.79   19.10
 -16   2  -9   74.59   12.60
 -22  -3   9   -8.90   15.70
 -22   3   9   14.90   12.30
 -22   3   9    5.50   12.10
  21  -3  -9   10.80    8.30
 -21  -3   9    0.20    9.90
 -21   3   9    9.20   12.00
 -21   3   9  -10.90    8.90
 -20  -3   9   42.00    8.40
  20  -3  -9   59.69   10.40
 -20   3   9   36.20   14.60
 -20   3   9   69.59   11.30
 -20   3   9   48.00    9.70
 -19  -3   9   35.90    9.00
  19  -3  -9   17.80    7.30
 -19   3   9   30.30    8.80
 -19   3   9   22.40    7.90
 -19   3   9   18.30   12.80
 -18  -3   9   16.80    5.80
  18  -3  -9   13.30    6.80
 -18   3   9    9.60    6.60
 -18   3   9    3.30    6.20
 -18   3   9   22.20    8.80
  17  -3  -9    1.80    5.80
 -17  -3   9   -2.40    5.30
 -17   3   9   18.50    7.40
 -17   3   9    5.80    6.10
 -17   3   9    1.80    6.80
  16  -3  -9   17.90    6.30
 -16  -3   9   21.00    5.60
 -16   3   9   13.90    5.90
 -16   3   9   43.00    8.30
 -16   3   9   24.30    7.00
 -15  -3   9   89.29    8.50
  15  -3  -9  101.99   10.80
 -15   3   9   90.09   10.20
 -15   3   9   83.09    9.70
 -15   3   9   95.89   10.40
 -14  -3   9   19.60    5.10
 -14   3   9   23.50    6.60
 -14   3   9   36.60    7.10
 -14   3   9   23.20    5.90
 -13  -3   9   17.40    4.60
 -13   3   9   19.90    6.50
 -13   3   9    6.40    5.70
 -13   3   9   18.10    5.50
 -12  -3   9  453.85   19.80
 -12   3   9  442.06   22.50
 -12   3   9  421.36   21.40
 -12   3   9  416.36   21.90
 -11  -3   9   12.20    4.10
 -11   3   9    5.00    4.50
 -11   3   9    8.90    4.90
 -10  -3   9    9.10    3.80
 -10   3   9    8.40    4.50
 -10   3   9   15.00    4.20
 -10   3   9   -2.00    4.30
  10   3  -9    7.50    2.20
  -9  -3   9   10.50    3.80
   9   3  -9   17.60    3.10
  -9   3   9   16.60    4.30
  -9   3   9   15.20    5.20
  -9   3   9   20.30    5.40
   8  -3  -9   58.89    6.50
  -8  -3   9   50.49    5.70
  -8   3   9   69.89    7.40
   8   3  -9   55.39    5.10
  -8   3   9   51.09    5.60
   7  -3  -9  299.37   15.60
  -7  -3   9  327.77   14.90
  -7   3   9  300.07   16.40
  -7   3   9  305.57   14.70
   7   3  -9  308.87   14.50
   6  -3  -9  603.64   24.70
  -6  -3   9  585.84   23.80
   6   3  -9  602.64   23.90
  -6   3   9  574.84   25.80
  -6   3   9  556.74   23.30
   5  -3  -9    4.40    3.30
  -5  -3   9    3.80    3.10
  -5   3   9   -0.10    2.40
  -5   3   9    1.30    4.00
   5   3  -9    1.20    3.20
   4  -3  -9   35.00    4.70
  -4  -3   9   35.60    4.70
   4   3  -9   30.90    5.10
  -4   3   9   35.90    5.30
  -4   3   9   30.40    3.80
   3  -3  -9    6.30    3.00
  -3   3   9    6.90    2.60
  -3   3   9   11.10    4.20
   3   3  -9   11.00    4.30
   3   3  -9    8.90    2.60
   2  -3  -9    9.80    3.30
  -2  -3   9   13.60    3.80
   2   3  -9   11.50    3.20
  -2   3   9    9.80    2.50
   2   3  -9    5.40    3.90
   1  -3  -9  108.29    7.50
  -1  -3   9   98.49    8.00
  -1   3   9  103.79    6.40
   1   3  -9  105.09    7.50
   1   3  -9  116.79    9.50
   0  -3   9   -0.70    3.90
   0  -3   9    0.70    2.60
   0  -3  -9   -0.90    2.80
   0   3   9    1.60    2.10
   0   3  -9   -5.30    4.30
   0   3  -9    3.70    3.40
   1  -3   9  478.35   20.20
  -1  -3  -9  518.85   20.60
   1  -3   9  505.15   22.20
  -1   3  -9  476.35   23.50
  -1   3  -9  473.25   21.50
   1   3   9  495.05   19.10
  -2  -3  -9  128.39    7.90
   2  -3   9  134.99    9.80
   2  -3   9  121.79    7.80
  -2   3  -9  121.19    9.30
  -2   3  -9  116.19   10.30
   3  -3   9  125.99   10.10
   3  -3   9  109.89    7.40
  -3  -3  -9  130.19    8.10
  -3   3  -9  112.79   10.50
  -3   3  -9  120.59    9.60
   4  -3   9   43.50    4.70
   4  -3   9   46.70    7.00
  -4   3  -9   48.50    7.90
  -4   3  -9   52.69    6.90
   5  -3   9   -2.30    2.60
   5  -3   9   -7.30    4.80
  -5   3  -9    5.40    5.60
  -5   3  -9   10.10    5.10
   6  -3   9   81.09    6.20
   6  -3   9   75.79    9.20
  -6   3  -9   76.69    8.60
  -6   3  -9   80.39   10.10
   7  -3   9   43.80    7.20
   7  -3   9   31.40    4.30
  -7   3  -9   40.30    8.10
  -7   3  -9   43.50    7.20
  -8   3  -9   16.40    7.20
  -8   3  -9   28.90    6.90
   9  -3   9   37.70    7.40
  -9   3  -9   28.90    7.00
  -9   3  -9   25.30    8.20
  10  -3   9   30.60    7.20
 -10   3  -9   25.60    7.70
 -10   3  -9   23.90    7.60
  11  -3   9   -6.20    6.00
 -11   3  -9    1.40    7.20
 -11   3  -9  -14.00    7.10
  12  -3   9    6.20    5.90
 -12   3  -9   21.50    7.90
  13  -3   9   42.20    8.80
 -13   3  -9   32.90    9.10
 -13   3  -9   51.69   10.80
 -14   3  -9   11.30    8.00
 -14   3  -9  -14.50   13.30
  15  -3   9   57.89   13.00
 -15   3  -9   54.89   11.50
 -15   3  -9   63.89   25.90
  20  -4  -9   -2.20    7.40
  20  -4  -9    4.60   14.30
 -20   4   9    5.20    9.20
 -20   4   9    6.80   13.20
 -19  -4   9    0.10   14.00
  19  -4  -9   14.30    7.60
  19  -4  -9   -5.50    7.10
 -19   4   9  -18.20   16.30
 -19   4   9   -3.80    8.40
  18  -4  -9  -11.30    7.80
  18  -4  -9    5.60   12.00
 -18  -4   9   16.40    7.80
 -18   4   9    2.30    7.80
 -18   4   9   -1.40   14.10
 -17  -4   9   15.30    8.70
  17  -4  -9   10.20    7.60
  17  -4  -9   17.30    7.30
 -17   4   9   29.20   11.50
 -17   4   9    3.70    8.00
  16  -4  -9  -15.40    6.50
 -16  -4   9   -1.30    4.50
  16  -4  -9    4.20    6.10
 -16   4   9   -5.70    6.50
 -16   4   9   -8.70   14.30
 -16   4   9   14.60    7.40
 -15  -4   9   41.50    8.00
  15  -4  -9   53.09    9.00
  15  -4  -9   45.50    7.80
 -15   4   9   48.80    9.40
 -15   4   9   35.20    8.50
 -15   4   9   29.50    7.10
  14  -4  -9   -9.30    5.70
 -14  -4   9    4.50    3.90
  14  -4  -9    0.70    5.50
 -14   4   9   -5.50    5.70
 -14   4   9    1.80    6.70
 -14   4   9   -5.30    5.90
  13  -4  -9   28.60    7.40
 -13  -4   9   24.00    4.80
  13  -4  -9   26.20    6.50
 -13   4   9   22.60    6.20
 -13   4   9   34.10    7.30
 -13   4   9   17.30    7.20
  12  -4  -9    1.70    4.80
 -12  -4   9    7.90    3.80
  12  -4  -9    0.50    5.40
 -12   4   9   -5.50    5.80
 -12   4   9    6.40    6.10
 -12   4   9   -7.70    5.00
  11  -4  -9   78.39    8.40
 -11  -4   9   78.89    7.00
  11  -4  -9   80.99    8.80
 -11   4   9   76.59    9.80
 -11   4   9   75.39    8.40
 -11   4   9   81.19    9.60
 -10  -4   9   41.10    5.20
  10  -4  -9   29.90    7.10
 -10   4   9   37.00    7.80
 -10   4   9   35.00    7.10
  -9  -4   9  263.47   13.00
   9  -4  -9  269.57   15.80
  -9   4   9  230.18   16.00
  -9   4   9  250.67   16.40
   8  -4  -9   22.50    5.40
  -8  -4   9   19.50    4.30
   8   4  -9   16.20    4.10
  -8   4   9   19.20    5.70
  -8   4   9   16.70    5.60
  -7  -4   9    4.90    3.30
   7  -4  -9   10.50    4.70
  -7   4   9    5.00    4.70
   7   4  -9   12.20    3.90
  -7   4   9   16.40    5.50
   6  -4  -9   17.40    5.30
  -6  -4   9   15.90    3.90
  -6   4   9   14.30    5.70
   6   4  -9    9.90    4.00
  -6   4   9    7.70    4.70
   5  -4  -9   33.60    5.80
  -5  -4   9   29.50    4.60
   5   4  -9   27.40    5.40
  -5   4   9   44.90    6.80
   4  -4  -9  203.58   12.70
  -4  -4   9  208.38   11.50
   4   4  -9  211.68   13.00
  -4   4   9  225.78   14.20
   4   4  -9  184.28    9.70
  -3  -4   9  268.37   13.90
   3  -4  -9  282.37   15.10
  -3   4   9  241.18   15.30
   3   4  -9  246.48   12.20
   3   4  -9  265.67   15.50
  -2  -4   9   -1.10    3.90
   2  -4  -9   13.20    4.70
   2   4  -9    8.50    3.20
  -2   4   9    1.00    4.30
  -1  -4   9    6.70    3.90
   1  -4  -9   18.10    4.70
   1   4  -9    7.30    4.60
  -1   4   9   15.90    5.50
   1   4  -9   11.00    3.40
   0  -4  -9   51.09    6.20
   0  -4   9   54.69    6.50
   0  -4   9   55.69    6.20
   0   4   9   60.19    7.60
   0   4  -9   60.29    7.90
   0   4  -9   50.39    6.00
   1  -4   9   21.80    4.70
   1  -4   9   38.10    6.40
  -1  -4  -9   25.80    5.20
  -1   4  -9   23.50    5.10
  -2  -4  -9   -1.70    3.90
   2  -4   9    7.50    3.50
   2  -4   9   -7.80    4.80
  -2   4  -9   -1.40    4.10
  -2   4  -9   -3.40    5.10
  -3  -4  -9    1.20    3.80
   3  -4   9    1.90    4.60
  -3   4  -9    6.20    4.30
  -3   4  -9   -4.60    5.30
   4  -4   9  137.99    9.50
   4  -4   9  133.39   11.10
  -4   4  -9  130.69   12.50
  -4   4  -9  133.39   11.10
   5  -4   9   62.59    6.60
   5  -4   9   85.09    9.00
  -5   4  -9   64.99    8.80
  -5   4  -9   58.69    9.30
   6  -4   9   -1.50    3.90
   6  -4   9   -4.80    5.60
  -6   4  -9   -8.10    5.70
  -6   4  -9   -8.50    6.50
   7  -4   9   25.60    7.40
   7  -4   9   20.40    6.90
  -7   4  -9   35.30    7.80
  -7   4  -9   31.70    8.60
   8  -4   9   12.50    6.80
  -8   4  -9   -4.00    7.20
  -8   4  -9    1.80    5.40
   9  -4   9   21.60    7.10
  -9   4  -9   27.40    7.70
  -9   4  -9    8.40    7.80
  10  -4   9   49.10    8.70
 -10   4  -9   42.70   10.50
  11  -4   9    4.80    6.80
 -11   4  -9    7.40    7.50
 -11   4  -9   -5.80    7.90
  12  -4   9   48.00    9.60
 -12   4  -9   59.59   10.80
 -12   4  -9   65.89   11.90
  13  -4   9   -8.90    9.60
 -13   4  -9    2.10    8.00
 -13   4  -9   37.30   15.80
  18  -5  -9    0.30   16.50
  18  -5  -9    1.30   16.90
 -18   5   9   14.00   25.90
 -18   5   9   -1.50    8.70
  17  -5  -9   13.40    8.90
  17  -5  -9    3.70   10.10
 -17   5   9   20.50   19.50
 -17   5   9    7.10    9.10
  16  -5  -9   -4.50    9.10
  16  -5  -9  -15.70    8.60
 -16   5   9   -6.80    7.70
 -16   5   9    4.00   11.70
  15  -5  -9   -4.40    6.70
  15  -5  -9    1.90    6.80
 -15   5   9  -20.20    9.00
 -15   5   9   -8.00    8.60
  14  -5  -9   -2.20    7.10
  14  -5  -9    1.90    5.60
 -14   5   9   13.40    8.70
 -14   5   9    2.80    6.60
  13  -5  -9   43.70    7.70
  13  -5  -9   33.60    8.10
 -13   5   9   24.60    8.20
 -13   5   9   36.70    9.60
  12  -5  -9   73.09    9.00
  12  -5  -9   95.69   10.90
 -12   5   9  103.79   12.10
 -12   5   9   83.69   10.90
  11  -5  -9   65.49    7.80
  11  -5  -9   53.89    8.70
 -11   5   9   43.20    9.30
 -11   5   9   64.89    9.40
  10  -5  -9   11.00    6.40
  10  -5  -9    3.80    4.70
 -10  -5   9    4.50    3.10
 -10   5   9   -8.50    6.50
 -10   5   9    6.20    6.40
  -9  -5   9   15.30    3.80
   9  -5  -9   10.90    4.70
   9  -5  -9   10.40    6.20
  -9   5   9   23.10    7.50
  -9   5   9   31.20    8.20
  -8  -5   9   40.20    5.00
   8  -5  -9   38.10    5.70
   8  -5  -9   50.79    8.00
  -8   5   9   42.20    8.00
  -8   5   9   35.30    8.10
   7  -5  -9   40.00    5.60
   7  -5  -9   44.70    7.70
  -7  -5   9   42.00    5.40
  -7   5   9   39.30    8.00
  -7   5   9   39.30    7.80
  -6  -5   9   52.99    5.80
   6  -5  -9   44.00    7.50
   6  -5  -9   42.10    4.90
  -6   5   9   53.39    8.70
  -6   5   9   53.89    9.00
   6   5  -9   55.99    7.00
  -5  -5   9    9.50    3.70
   5  -5  -9    2.90    2.60
   5  -5  -9   -4.40    5.30
  -5   5   9   -3.40    5.40
   5   5  -9    2.70    4.30
  -5   5   9   -5.70    5.10
  -4  -5   9    5.80    3.80
   4  -5  -9    7.40    4.90
   4   5  -9   -0.60    4.40
  -4   5   9   10.40    6.00
  -3  -5   9   24.70    4.90
   3  -5  -9   29.80    6.40
  -3   5   9   17.50    5.70
   3   5  -9   27.10    6.40
  -3   5   9   28.90    7.00
  -2  -5   9   86.49    7.80
   2  -5  -9   78.29    8.90
   2   5  -9   78.29    9.50
  -2   5   9   87.09    9.90
  -2   5   9   84.49    9.70
   1  -5  -9   84.89    8.80
  -1  -5   9   71.19    7.30
  -1   5   9   88.49    9.60
  -1   5   9   76.89    9.20
   1   5  -9   70.99    8.90
   1   5  -9   58.49    6.80
   0  -5   9  333.37   16.90
   0  -5   9  316.07   17.50
   0  -5  -9  315.37   17.90
   0   5  -9  290.97   16.40
   0   5  -9  292.97   19.20
   0   5   9  349.67   19.40
  -1  -5  -9   27.60    6.20
   1  -5   9   33.00    6.30
   1  -5   9   18.80    5.50
  -1   5  -9   20.30    7.00
  -1   5  -9   23.20    5.30
   1   5   9   25.20    6.50
  -2  -5  -9   39.70    6.80
   2  -5   9   45.30    6.60
   2  -5   9   42.40    6.80
   2   5   9   43.40    7.30
  -2   5  -9   41.50    8.80
  -2   5  -9   39.00    6.50
  -3  -5  -9   24.30    6.40
   3  -5   9   41.30    6.30
   3  -5   9   49.70    7.70
  -3   5  -9   29.90    6.40
   3   5   9   31.10    6.70
  -3   5  -9   36.50    8.80
   4  -5   9   47.20    6.70
   4  -5   9   59.09    8.30
   4   5   9   45.80    7.60
  -4   5  -9   50.99    8.00
  -4   5  -9   43.90    9.60
   5  -5   9   20.00    5.90
  -5   5  -9   22.80    8.20
   5   5   9   12.70    5.50
  -5   5  -9   13.30    6.10
   6  -5   9    1.50    6.80
   6  -5   9   -8.50    6.60
  -6   5  -9    3.00    6.00
  -6   5  -9   -9.90    8.50
   7  -5   9   62.39    9.30
  -7   5  -9   49.50   10.60
  -7   5  -9   46.10    8.90
   8  -5   9   88.09   11.30
  -8   5  -9   69.49   10.60
   9  -5   9    2.70    7.80
  -9   5  -9    0.00    6.10
  -9   5  -9   17.30   15.30
  10  -5   9    6.20    7.20
 -10   5  -9   14.70    7.80
 -10   5  -9    5.40   11.30
  11  -5   9    6.40    9.30
 -11   5  -9   12.10    8.00
 -11   5  -9   15.90   12.50
  14  -6  -9    1.10   15.10
  14  -6  -9   20.50   14.60
 -14   6   9   11.50   13.50
 -14   6   9   -4.90    8.70
  13  -6  -9  -18.90   12.50
  13  -6  -9   -5.80   11.00
 -13   6   9   -5.50    8.30
 -13   6   9   32.00   11.80
  12  -6  -9    8.00    9.50
  12  -6  -9   18.40   10.20
 -12   6   9   10.90    8.30
 -12   6   9   17.90    8.40
  11  -6  -9   20.50    6.40
  11  -6  -9   30.70   10.60
 -11   6   9   26.20   14.60
 -11   6   9   27.20    8.60
  10  -6  -9   57.79    9.50
 -10   6   9   54.09   10.80
 -10   6   9   51.59   10.10
   9  -6  -9   36.90    8.40
  -9   6   9   43.00   10.20
  -9   6   9   29.20    8.20
   8  -6  -9   41.00    8.50
  -8   6   9   49.99    9.40
  -8   6   9   39.70    9.60
   7  -6  -9   -5.40    6.00
  -7   6   9   -1.60    6.30
  -7   6   9    4.00    6.90
   6  -6  -9   14.90    6.60
  -6   6   9    5.70    6.10
  -6   6   9   -2.70    9.40
   5  -6  -9   -8.50    5.90
  -5   6   9    8.90    6.80
  -5   6   9    0.90    5.30
   4  -6  -9   34.40   10.50
  -4   6   9   35.00    8.40
  -4   6   9   38.40    7.90
   4   6  -9   33.60    7.50
   3  -6  -9   71.39    9.40
  -3  -6   9   60.69    8.60
  -3   6   9   59.89    9.30
   3   6  -9   51.19   10.20
  -3   6   9   58.79    9.50
  -2  -6   9   11.30    4.90
   2  -6  -9   25.30    7.70
  -2   6   9   11.50    6.80
  -2   6   9   13.00    6.40
  -1  -6   9    9.80    6.30
   1  -6  -9   22.60    7.40
   1   6  -9   14.00    6.70
  -1   6   9    4.30    5.70
  -1   6   9    3.10    5.20
   0  -6   9    5.80    8.40
   0  -6  -9   -3.30    9.20
   0   6  -9   -7.80    6.70
   0   6   9   -5.50    5.20
   0   6   9    4.00    8.30
  -1  -6  -9   53.49    9.50
   1  -6   9   28.30    6.10
   1   6   9   37.80    8.00
  -1   6  -9   43.30    9.60
   1   6   9   38.30    7.70
   2  -6   9   55.19    7.80
  -2  -6  -9   56.19    9.00
   2  -6   9   37.50    7.50
   2   6   9   43.30   10.30
  -2   6  -9   34.30    9.30
   2   6   9   36.50    7.70
   3  -6   9    3.40   14.60
   3  -6   9   40.50    9.00
   3   6   9   26.70    6.90
  -3   6  -9   34.70   11.90
   3   6   9    6.00   15.50
   4  -6   9   11.80    6.90
   4  -6   9   13.20    9.80
   4   6   9   13.80    6.50
  -4   6  -9    6.00   10.70
   5  -6   9   34.50    9.90
   5  -6   9   23.90   12.80
  -5   6  -9   20.00    7.20
  -5   6  -9   27.10    9.20
   6  -6   9   29.40   15.20
  -6   6  -9   12.80    7.50
  -6   6  -9   14.30   13.60
   7  -6   9   61.49   10.10
  -7   6  -9   72.79   13.50
  -7   6  -9   48.90    9.60
   7  -7  -9   56.59   14.90
  -7   7   9   42.70   14.90
  -7   7   9   36.70   10.40
   6  -7  -9   15.00    9.30
  -6   7   9   15.50   25.40
  -6   7   9   15.90    9.40
   5  -7  -9   47.20   10.60
  -5   7   9   49.50   10.00
  -5   7   9   31.20   10.10
   4  -7  -9   24.40   11.50
  -4   7   9   -1.80   11.90
  -4   7   9    8.90    8.70
   3  -7  -9   76.59   16.90
  -3   7   9   49.60   18.10
  -3   7   9   57.79   10.70
   2  -7  -9   -3.20   20.80
  -2   7   9   16.40   16.60
  -2   7   9   -0.70    7.90
   1  -7  -9   15.20   13.70
  -1   7   9    7.30    7.30
   1   7  -9    9.30   21.10
  -1   7   9   22.40   12.30
   0  -7  -9    5.70   15.20
   0   7   9    4.60   22.90
   0   7  -9   -5.70   14.30
 -24   0  10   -0.60   13.10
  24   0 -10    8.50   17.60
 -23   0  10   11.00   12.70
  23   0 -10    0.20   18.10
 -22   0  10    4.90    8.80
  22   0 -10  -12.20   10.10
  21   0 -10   -6.80    6.80
 -21   0  10    3.10    6.80
 -20   0  10  230.98   16.90
 -19   0  10    2.20    6.70
 -18   0  10    2.70    4.20
 -18   0  10   23.60    6.80
 -17   0  10   -1.10    4.00
 -17   0  10    8.70    5.30
 -16   0  10   67.19    8.40
 -16   0  10   86.39    7.50
 -15   0  10   -2.40    4.20
 -15   0  10    2.00    3.00
 -15   0  10   -4.40    3.40
 -14   0  10  148.29    8.50
 -14   0  10  117.99   10.30
 -14   0  10  144.29    8.90
 -13   0  10   -0.20    4.00
 -13   0  10   -0.30    2.60
 -12   0  10   42.20    4.60
 -12   0  10   48.10    6.00
 -11   0  10    2.30    2.50
 -11   0  10   -1.80    3.40
 -10   0  10    3.80    2.60
 -10   0  10    4.50    3.70
  -9   0  10    1.20    3.10
  -9   0  10    1.30    2.10
  -8   0  10 1027.20   38.30
  -8   0  10 1004.30   36.30
  -7   0  10   -2.10    3.60
  -6   0  10   29.00    4.80
  -5   0  10    2.60    3.00
  -4   0  10   13.20    3.90
   3   0 -10    0.20    3.00
  -3   0  10    2.00    2.90
   2   0 -10   13.20    3.90
  -2   0  10   16.80    3.90
   1   0 -10    0.60    3.40
  -1   0  10   -2.20    3.00
   0   0 -10  334.07   16.20
   0   0  10  335.77   15.50
   1   0  10    2.30    3.10
  -1   0 -10    3.80    3.90
  -2   0 -10  350.26   17.40
   2   0  10  342.87   16.50
   3   0  10   -4.70    3.30
  -3   0 -10    2.70    3.70
  -4   0 -10  131.29   10.00
   4   0  10  129.99    9.50
   5   0  10   -3.10    3.60
  -5   0 -10   -4.60    4.50
   6   0  10  811.32   33.30
  -6   0 -10  803.42   33.90
   7   0  10    1.40    4.20
  -7   0 -10   -5.70    4.40
   8   0  10   86.09    8.90
  -8   0 -10   73.19    9.00
  -9   0 -10   -0.40    4.90
   9   0  10   -4.50    4.80
 -10   0 -10   85.39    9.90
  10   0  10   87.39    9.30
  11   0  10   -1.70    4.80
 -11   0 -10    3.80    5.80
 -12   0 -10   74.99    9.90
  12   0  10   51.19    8.40
  13   0  10    3.10    8.30
 -13   0 -10   -8.90    7.30
 -14   0 -10   -8.40   14.10
  14   0  10   -9.00    8.30
 -23  -1  10   16.80   12.60
  23  -1 -10    7.70    8.10
 -23   1  10   10.50   11.40
 -22  -1  10   28.10    9.00
  22  -1 -10   22.30    8.70
 -22   1  10    9.80    9.10
 -21  -1  10    7.60    7.20
  21  -1 -10    3.50   11.80
  21   1 -10   -1.00   10.20
 -21   1  10   12.30    6.50
 -21   1  10   12.10    7.40
 -20  -1  10   23.30    7.40
 -20   1  10   13.30    6.40
 -20   1  10   14.80    7.20
 -19  -1  10   36.20    7.20
 -19   1  10   28.60    7.60
 -19   1  10   20.30    6.90
 -18  -1  10   22.30    7.00
 -18   1  10   14.90    5.90
 -18   1  10   16.40    6.80
 -17  -1  10  250.27   16.10
 -17   1  10  268.97   15.80
 -17   1  10  245.08   14.20
 -17   1  10  204.28   15.50
 -16  -1  10   13.00    5.10
 -16   1  10    6.80    5.30
 -16   1  10   20.50    5.00
 -16   1  10   16.60    5.40
 -15  -1  10    6.40    5.20
 -15   1  10    3.90    4.90
 -15   1  10    1.40    3.90
 -15   1  10    2.00    3.90
 -14  -1  10   14.40    3.10
 -14  -1  10   17.20    5.00
 -14   1  10   15.40    4.30
 -14   1  10   13.40    4.40
 -13  -1  10  101.49    8.90
 -13  -1  10   86.49    5.70
 -13   1  10   89.79    8.30
 -13   1  10   76.49    7.20
 -13   1  10   92.59    8.00
 -12  -1  10   15.80    4.40
 -12  -1  10   21.30    2.80
 -12   1  10   23.20    5.40
 -12   1  10   23.30    4.50
 -11  -1  10  756.42   27.60
 -11  -1  10  817.82   31.70
 -11   1  10  795.82   31.70
 -11   1  10  745.43   30.40
 -10  -1  10   16.00    2.40
 -10  -1  10   12.90    4.20
 -10   1  10   21.40    4.20
 -10   1  10    9.70    3.80
  -9  -1  10  361.86   16.50
  -9  -1  10  328.87   13.40
  -9   1  10  329.57   16.30
  -9   1  10  342.77   15.90
  -8  -1  10    6.80    1.90
  -8  -1  10   10.10    3.60
  -8   1  10    3.00    3.00
  -8   1  10    2.20    3.20
  -7  -1  10   46.80    5.20
  -7   1  10   43.10    5.00
  -7   1  10   40.80    4.80
  -6  -1  10   73.79    6.50
  -6   1  10   53.49    5.60
   6   1 -10   63.49    5.70
  -5  -1  10  270.37   13.50
   5   1 -10  271.47   13.20
  -5   1  10  270.47   13.30
  -4  -1  10   56.89    5.80
  -4   1  10   65.89    5.80
   4   1 -10   76.59    6.60
  -3  -1  10   70.59    6.30
   3   1 -10   64.49    6.40
  -3   1  10   77.59    6.20
   2  -1 -10   49.00    3.60
  -2  -1  10   48.20    5.30
   2   1 -10   47.80    3.50
  -2   1  10   55.69    5.10
   2   1 -10   46.70    5.60
   1  -1 -10  119.79    5.50
  -1  -1  10  114.39    8.30
   1   1 -10  107.89    5.30
  -1   1  10  122.99    7.80
   1   1 -10  111.39    8.60
   0  -1  10   16.30    4.10
   0   1 -10   21.20    1.80
   0   1  10   30.20    4.10
   0   1 -10   21.60    4.50
   1  -1  10   77.19    7.00
  -1   1 -10   75.89    7.70
   1   1  10   74.99    6.40
  -2  -1 -10    6.60    4.00
   2  -1  10    8.60    4.10
  -2   1 -10   -1.50    4.30
   2   1  10    5.00    3.40
   3  -1  10 1208.28   45.70
  -3  -1 -10 1171.68   45.80
   3   1  10 1241.78   45.00
  -3   1 -10 1252.57   46.90
  -4  -1 -10    4.00    4.40
   4  -1  10    2.60    3.70
  -4   1 -10   -2.20    4.40
   4   1  10    8.90    3.90
  -5  -1 -10  445.66   21.50
   5  -1  10  472.55   22.20
   5   1  10  465.65   21.00
  -5   1 -10  458.15   22.70
   6  -1  10   83.99    8.60
  -6  -1 -10   78.59    8.20
  -6   1 -10   84.49    8.80
   6   1  10   81.69    7.80
   7  -1  10   19.00    5.60
  -7  -1 -10   31.00    5.70
  -7   1 -10   13.90    5.90
   7   1  10   18.00    5.00
  -8  -1 -10  287.87   16.20
   8  -1  10  260.47   16.20
  -8   1 -10  283.47   17.40
   8   1  10  257.87   15.40
   9  -1  10  109.09   10.30
  -9  -1 -10  115.29    9.90
  -9   1 -10  111.19   11.40
   9   1  10  115.99   10.00
  10  -1  10   49.10    7.80
 -10  -1 -10   63.79    8.30
 -10   1 -10   58.39    9.10
  10   1  10   58.29    8.00
  11  -1  10    3.60    5.30
 -11  -1 -10   20.60    5.90
 -11   1 -10    8.80    6.40
 -12  -1 -10   56.29    8.30
  12  -1  10   47.30    8.40
 -12   1 -10   60.79    9.80
  13  -1  10   23.30    7.40
 -13   1 -10   22.70    8.50
  14  -1  10   23.90   11.00
 -14   1 -10   22.10   10.50
  15  -1  10   56.59   11.90
 -15   1 -10   57.99   15.80
  16  -1  10    9.00   14.20
  23  -2 -10   12.10   10.00
 -23  -2  10   -7.40   12.50
 -23   2  10   14.50   13.80
 -23   2  10    0.20   12.00
 -22  -2  10    8.00    7.80
  22  -2 -10   28.80   11.00
 -22   2  10    9.70   12.00
 -22   2  10   14.20    9.00
 -21  -2  10   17.40    7.70
 -21   2  10   19.10    8.10
 -21   2  10   29.60    9.40
 -20  -2  10   23.80    7.70
  20  -2 -10    4.50    6.30
 -20   2  10   -4.20    7.20
  19  -2 -10   28.10    7.50
 -19  -2  10   29.50    6.80
 -19   2  10   32.20    8.30
 -19   2  10   23.40    7.30
 -19   2  10   41.60    8.60
 -18  -2  10    2.60    5.50
 -18   2  10  -10.40    6.50
 -18   2  10   -8.80    5.70
 -18   2  10   10.20    5.80
 -17  -2  10   86.59    9.10
 -17   2  10   74.39    9.20
 -17   2  10   57.59    9.10
 -17   2  10   61.99    9.20
 -16  -2  10   29.60    6.70
 -16   2  10   42.20    7.00
 -16   2  10   38.10    6.80
 -16   2  10   46.30    8.00
 -15  -2  10   83.99    8.50
 -15   2  10   95.59    9.30
 -15   2  10   82.39    9.30
 -15   2  10   76.99    8.50
 -14  -2  10  574.64   25.60
 -14   2  10  603.14   27.00
 -14   2  10  572.34   26.80
 -14   2  10  553.74   25.90
 -13  -2  10    6.90    4.40
 -13   2  10    2.60    4.40
 -13   2  10   -4.40    4.40
 -13   2  10    0.10    3.90
 -12  -2  10    7.20    4.40
 -12   2  10   17.10    4.60
 -12   2  10    9.30    4.40
 -12   2  10    7.70    4.50
 -11  -2  10   57.69    6.30
 -11   2  10   50.79    6.60
 -11   2  10   65.79    7.00
 -10  -2  10  161.48   10.30
 -10   2  10  159.88   10.90
 -10   2  10  169.58   10.90
  -9  -2  10   12.20    3.80
  -9   2  10   15.40    4.00
  -9   2  10    8.80    4.00
  -8  -2  10  709.83   27.70
   8   2 -10  661.53   25.80
  -8   2  10  686.23   27.40
  -8   2  10  657.83   27.90
  -7  -2  10  149.99    9.40
  -7  -2  10  121.59    6.00
   7   2 -10  151.28    8.80
  -7   2  10  128.89    9.20
  -7   2  10  127.39    8.70
  -6  -2  10  304.87   14.40
  -6  -2  10  254.37   11.30
   6   2 -10  279.67   13.60
  -6   2  10  287.47   14.70
  -6   2  10  297.77   13.80
  -5  -2  10   -4.80    3.50
   5   2 -10   -2.90    3.00
  -5   2  10   -0.90    2.80
   4  -2 -10   17.80    3.50
  -4  -2  10   18.80    4.10
  -4   2  10   20.50    3.80
  -3  -2  10   11.70    3.60
   3  -2 -10    5.60    2.50
  -3   2  10    4.70    2.90
   3   2 -10    5.40    3.70
   2  -2 -10   35.40    3.80
  -2  -2  10   33.40    5.00
  -2   2  10   36.50    4.50
   2   2 -10   31.10    5.10
  -1  -2  10  139.89    9.50
   1  -2 -10  140.99    7.60
   1   2 -10  136.19    9.80
  -1   2  10  136.69    8.40
   0  -2  10  519.95   22.90
   0  -2 -10  510.95   19.60
   0   2  10  517.75   20.90
   0   2 -10  511.95   23.50
   1  -2  10  214.48   12.40
  -1  -2 -10  199.58    9.20
  -1   2 -10  188.48   11.40
  -1   2 -10  214.78   13.20
   1   2  10  196.08   10.50
  -2  -2 -10  479.75   18.10
   2  -2  10  462.75   21.70
  -2   2 -10  458.95   22.20
  -2   2 -10  501.75   22.00
   2   2  10  482.35   19.90
   3  -2  10   29.50    5.40
   3  -2  10   27.90    3.00
   3   2  10   27.70    4.30
  -3   2 -10   33.50    6.40
  -3   2 -10   28.40    5.50
   4  -2  10   91.19    8.40
   4  -2  10   78.99    4.90
   4   2  10   85.09    6.80
  -4   2 -10   80.39    8.10
  -4   2 -10   77.79    8.40
   5  -2  10  201.38    9.00
   5  -2  10  193.08   13.10
  -5   2 -10  209.38   14.20
   5   2  10  191.08   11.40
  -5   2 -10  210.28   13.70
   6  -2  10  216.68   14.40
  -6   2 -10  211.18   14.50
  -6   2 -10  230.88   15.10
   6   2  10  230.68   12.80
   7  -2  10   17.70    5.60
  -7   2 -10   15.80    6.90
  -7   2 -10   16.00    5.90
   8  -2  10  147.19   11.90
  -8   2 -10  133.99   12.90
  -8   2 -10  142.99   12.20
   9  -2  10   -4.50    5.60
  -9   2 -10   -8.70    5.60
  -9   2 -10   -5.10    6.30
  10  -2  10    5.80    5.70
 -10   2 -10    2.00    6.50
 -10   2 -10   -7.00    6.10
  11  -2  10    9.60    6.60
 -11   2 -10    6.90    7.00
 -11   2 -10    0.30    6.80
  12  -2  10  141.89   13.30
 -12   2 -10  146.39   14.40
 -12   2 -10  135.99   14.10
 -13   2 -10   46.50   10.50
 -13   2 -10   34.20    8.90
  14  -2  10  -10.50    8.40
 -14   2 -10   28.10   13.40
 -14   2 -10   -1.30    6.40
  15  -2  10    4.60   13.80
 -15   2 -10    6.50   24.20
 -22  -3  10   -2.60   24.00
  22  -3 -10   -4.30    9.40
 -22   3  10   16.50   14.10
  21  -3 -10   18.10    9.20
 -21   3  10   12.40   10.10
 -21   3  10   -2.00    9.00
 -20  -3  10   63.39   10.00
  20  -3 -10   61.49   10.80
 -20   3  10   43.60   13.80
 -20   3  10   61.79   11.80
 -20   3  10   68.09   11.10
  19  -3 -10   -1.20    6.50
 -19  -3  10   -8.50    8.20
 -19   3  10    5.60    8.20
 -19   3  10    3.50   10.20
 -19   3  10    6.40   16.10
  18  -3 -10  158.18   14.20
 -18  -3  10  140.49   12.10
 -18   3  10  135.29   13.60
 -18   3  10  147.19   13.90
 -18   3  10  143.79   13.70
 -17  -3  10   18.80    6.20
  17  -3 -10   35.40    7.60
 -17   3  10   22.80    7.80
 -17   3  10   23.30    7.10
 -17   3  10    7.40    5.80
 -16  -3  10  168.88   11.70
 -16   3  10  141.09   12.80
 -16   3  10  156.48   13.30
 -16   3  10  140.99   13.00
 -15  -3  10   45.80    6.60
 -15   3  10   33.40    7.40
 -15   3  10   41.30    7.70
 -15   3  10   39.40    7.50
 -14  -3  10   13.30    4.90
 -14   3  10   23.90    7.20
 -14   3  10    8.00    4.90
 -14   3  10   23.00    6.50
 -13  -3  10   54.79    6.90
 -13   3  10   62.59    8.70
 -13   3  10   57.29    8.30
 -13   3  10   60.79    7.70
 -12  -3  10    5.50    3.70
 -12   3  10   -0.20    3.80
 -12   3  10    8.00    4.90
 -12   3  10    4.00    5.10
 -11  -3  10  370.86   17.50
 -11   3  10  374.16   19.60
 -11   3  10  357.96   19.60
 -11   3  10  361.66   18.60
 -10   3  10    5.40    3.70
 -10   3  10    3.40    4.30
  10   3 -10    3.60    2.60
 -10   3  10    6.00    5.40
  -9  -3  10    3.50    3.60
   9   3 -10    6.70    2.90
  -9   3  10    8.70    4.50
  -9   3  10   10.90    4.00
   8  -3 -10   52.49    6.20
  -8  -3  10   52.79    5.80
  -8   3  10   58.79    6.20
  -8   3  10   58.69    7.20
   8   3 -10   58.59    5.60
   7  -3 -10  100.49    8.30
  -7  -3  10  107.59    8.20
  -7   3  10  115.49    8.20
   7   3 -10  111.69    7.90
  -7   3  10  119.39    9.70
   6  -3 -10   59.29    6.40
  -6  -3  10   58.19    6.00
  -6   3  10   48.00    6.60
   6   3 -10   57.09    6.00
  -6   3  10   46.80    5.20
  -5  -3  10  146.09    9.60
   5  -3 -10  139.69    9.40
   5   3 -10  150.98    9.90
  -5   3  10  149.99    8.90
  -5   3  10  138.39   10.80
  -4  -3  10   82.79    7.40
   4  -3 -10   78.59    6.90
  -4   3  10  101.49    6.70
   4   3 -10   93.89    8.20
  -4   3  10   95.79    9.00
   3  -3 -10   73.79    6.60
  -3  -3  10   71.39    6.90
   3   3 -10   72.19    7.50
  -3   3  10   73.49    5.70
   2  -3 -10   15.50    3.70
  -2  -3  10   11.00    4.10
   2   3 -10    6.80    3.10
   2   3 -10    6.40    4.20
  -2   3  10    4.40    2.50
  -1  -3  10   34.30    5.10
   1  -3 -10   43.30    5.00
   1   3 -10   41.40    4.90
  -1   3  10   31.50    4.00
   1   3 -10   26.60    5.50
   0  -3 -10  149.99    8.90
   0  -3  10  156.08   10.60
   0   3 -10  144.29    9.50
   0   3 -10  137.49   11.10
   0   3  10  143.49    8.30
   1  -3  10   37.00    6.00
  -1  -3 -10   30.20    4.30
  -1   3 -10   33.30    5.50
  -1   3 -10   27.00    6.10
   2  -3  10  454.55   21.80
   2  -3  10  420.66   18.50
  -2  -3 -10  468.55   18.90
  -2   3 -10  457.15   21.30
  -2   3 -10  444.46   22.90
   3  -3  10   96.69    9.00
   3  -3  10   97.59    6.70
  -3   3 -10  115.99   10.80
  -3   3 -10   89.19    8.50
   4  -3  10   27.80    3.90
   4  -3  10   42.90    7.10
  -4   3 -10   36.50    8.00
  -4   3 -10   41.40    6.70
   5  -3  10   39.20    7.20
   5  -3  10   29.60    3.90
  -5   3 -10   34.10    7.50
  -5   3 -10   32.10    6.40
   6  -3  10   14.60    5.60
  -6   3 -10   34.80    6.90
  -6   3 -10   20.60    6.60
   7  -3  10   21.40    6.80
  -7   3 -10   39.90    7.30
  -7   3 -10   37.40    8.50
   8  -3  10   22.20    6.80
  -8   3 -10    9.10    6.30
  -8   3 -10    3.50    5.20
   9  -3  10  294.97   19.30
  -9   3 -10  326.47   21.00
  -9   3 -10  294.77   19.70
  10  -3  10   44.70    8.50
 -10   3 -10   57.69   10.10
 -10   3 -10   50.69    8.80
  11  -3  10   54.69    9.10
 -11   3 -10   55.79   10.00
 -11   3 -10   67.19   11.40
  12  -3  10    9.50    6.60
 -12   3 -10   11.60    7.80
 -12   3 -10    0.70    8.20
  13  -3  10   -7.50    7.40
 -13   3 -10   16.30    8.50
 -13   3 -10   -6.70   11.00
  14  -3  10   -4.60   12.80
 -14   3 -10   -6.90   16.80
 -14   3 -10    0.60    7.20
  20  -4 -10   -2.00    8.40
  20  -4 -10   -9.70    8.80
 -20  -4  10   24.10   17.50
 -20   4  10    9.90   19.40
 -20   4  10   11.10    8.80
 -19  -4  10   76.59    9.50
  19  -4 -10   71.19   11.40
  19  -4 -10   78.19   12.40
 -19   4  10   60.89   16.30
 -19   4  10   71.99   11.80
 -18  -4  10    5.40   10.60
  18  -4 -10   40.70    9.80
  18  -4 -10   19.90    7.70
 -18   4  10   32.20    9.50
 -18   4  10   12.50    9.00
  17  -4 -10  -13.70    7.10
 -17  -4  10   -7.80    6.70
  17  -4 -10    9.20    6.80
 -17   4  10   -1.90    6.60
 -17   4  10    8.40    7.30
 -16  -4  10    0.20    6.00
  16  -4 -10   -7.20    6.40
  16  -4 -10   -2.50    5.90
 -16   4  10   11.60    7.60
 -16   4  10    6.50    7.00
 -15  -4  10    1.60    4.30
  15  -4 -10   -0.50    5.30
 -15   4  10    5.80    6.50
 -15   4  10   14.70    8.80
  14  -4 -10   98.29   10.10
 -14  -4  10  106.79    8.80
  14  -4 -10  108.29   11.80
 -14   4  10   99.39   12.10
 -14   4  10   80.39   10.80
 -13  -4  10   24.90    5.20
  13  -4 -10   18.50    6.30
  13  -4 -10   19.60    6.80
 -13   4  10   23.10    7.10
 -12  -4  10   97.59    8.20
  12  -4 -10  106.79   10.70
 -12   4  10   94.79   10.70
 -12   4  10  102.59   11.40
  11  -4 -10    0.10    5.20
 -11   4  10    0.60    5.40
 -11   4  10   -5.30    6.00
 -10  -4  10   55.59    6.00
  10  -4 -10   42.80    7.20
 -10   4  10   54.79    8.50
 -10   4  10   35.30    7.20
   9  -4 -10    6.60    4.70
  -9  -4  10    8.30    3.60
  -9   4  10    6.10    6.20
  -9   4  10    8.50    5.20
  -8  -4  10   77.19    6.90
   8  -4 -10   69.39    7.80
  -8   4  10   74.09    8.80
  -8   4  10   53.19    8.20
   8   4 -10   65.99    6.50
   7  -4 -10   -1.70    4.50
  -7  -4  10   -4.10    3.60
  -7   4  10    2.60    5.50
   7   4 -10    0.10    3.50
   6  -4 -10   74.89    8.20
  -6  -4  10   78.99    7.10
  -6   4  10   93.49    9.50
   6   4 -10   81.39    7.70
   5  -4 -10   12.90    5.10
  -5   4  10    8.10    4.80
   5   4 -10    6.60    4.30
   4  -4 -10   -2.20    3.50
  -4  -4  10   -2.70    3.50
  -4   4  10   -9.30    5.00
   4   4 -10    6.10    4.30
   3  -4 -10   66.69    7.30
  -3  -4  10   57.79    6.50
   3   4 -10   56.39    5.50
   3   4 -10   63.69    7.80
  -3   4  10   60.19    7.70
   2  -4 -10  174.68   11.30
  -2  -4  10  174.98   11.10
   2   4 -10  173.78   12.50
   2   4 -10  162.38    9.90
  -2   4  10  162.58   12.30
   1  -4 -10   32.20    5.50
  -1  -4  10   32.10    5.60
   1   4 -10   31.20    4.80
  -1   4  10   38.60    6.50
   1   4 -10   30.70    6.80
   0  -4 -10    9.00    4.50
   0  -4  10    3.90    4.70
   0   4 -10   -1.50    4.90
   0   4 -10   -5.00    3.70
  -1  -4 -10   -2.30    3.90
   1  -4  10   -3.00    3.40
   1  -4  10   -7.10    4.70
  -1   4 -10    1.70    3.70
  -1   4 -10    6.70    5.70
   2  -4  10    6.20    4.60
   2  -4  10    4.10    3.60
  -2  -4 -10   -0.20    3.80
  -2   4 -10   -1.90    3.70
  -2   4 -10   -4.10    5.40
   3  -4  10   54.09    6.00
   3  -4  10   62.99    8.30
  -3   4 -10   62.39    9.50
  -3   4 -10   65.49    8.00
   4  -4  10   20.30    4.30
   4  -4  10   26.60    6.40
  -4   4 -10   19.30    7.00
  -4   4 -10   29.40    6.10
   5  -4  10  205.78   14.30
   5  -4  10  174.18   11.10
  -5   4 -10  170.38   13.50
  -5   4 -10  197.58   16.10
   6  -4  10  264.17   17.20
  -6   4 -10  213.78   17.60
  -6   4 -10  253.07   16.90
   7  -4  10   19.30    6.80
  -7   4 -10    6.20    6.10
  -7   4 -10   12.80    7.00
   8  -4  10   22.80    7.20
  -8   4 -10   21.10    6.80
  -8   4 -10   14.40    7.50
  -9   4 -10   -8.80    8.20
  -9   4 -10  -13.80    7.50
  10  -4  10   33.20    8.90
 -10   4 -10   35.70   10.00
 -10   4 -10   27.80    8.30
  11  -4  10   13.20    8.00
 -11   4 -10    6.70    9.50
  12  -4  10   42.40   11.10
 -12   4 -10   50.09   15.40
 -12   4 -10   46.20   10.10
  18  -5 -10   26.90   12.40
  18  -5 -10   22.10   11.00
 -18   5  10   17.30   31.40
 -18   5  10    4.60    9.70
  17  -5 -10   75.59   12.20
  17  -5 -10   60.29   11.50
 -17   5  10   59.69   11.60
 -17   5  10   30.80   25.00
  16  -5 -10   42.20   10.50
  16  -5 -10   32.90    9.70
 -16   5  10   18.10   10.30
 -16   5  10   13.40    8.30
  15  -5 -10  170.18   15.50
  15  -5 -10  174.28   14.60
 -15   5  10  167.28   17.00
 -15   5  10  149.79   15.20
  14  -5 -10   -1.50    5.80
  14  -5 -10  -12.10    6.80
 -14   5  10   -4.60    7.30
 -14   5  10    7.40    9.40
  13  -5 -10  -13.10    7.20
  13  -5 -10   -3.80    6.50
 -13   5  10   -1.60    7.20
 -13   5  10  -17.80    8.20
 -12  -5  10   10.90    4.60
  12  -5 -10   12.30    5.90
  12  -5 -10   -5.70    6.80
 -12   5  10   16.00    6.90
 -12   5  10   10.10    7.40
  11  -5 -10   54.39    7.70
  11  -5 -10   50.69    8.90
 -11  -5  10   49.90    5.80
 -11   5  10   32.70    8.60
 -11   5  10   49.80    8.70
 -10  -5  10   72.49    6.80
  10  -5 -10   71.69    9.40
  10  -5 -10   78.89    8.10
 -10   5  10   70.49   10.60
 -10   5  10   68.19   10.20
  -9  -5  10    1.00    3.40
   9  -5 -10    5.30    5.30
   9  -5 -10    1.90    4.70
  -9   5  10    2.10    5.40
  -9   5  10    1.00    6.00
   8  -5 -10   10.60    6.20
  -8  -5  10   20.40    4.70
   8  -5 -10   31.10    5.30
  -8   5  10   13.10    6.40
  -8   5  10   19.80    6.70
   7  -5 -10   -0.30    4.00
   7  -5 -10    3.40    5.50
  -7  -5  10    0.80    4.20
  -7   5  10   -6.80    6.20
  -7   5  10   -9.80    6.10
   6  -5 -10   25.80    6.70
   6  -5 -10    8.30    3.50
  -6  -5  10    0.50    3.70
  -6   5  10   10.60    6.80
   6   5 -10    3.00    5.00
  -6   5  10    5.20    5.50
  -5  -5  10  106.99    8.30
   5  -5 -10  100.39    6.80
   5  -5 -10   93.59    9.90
  -5   5  10  106.59   11.00
  -5   5  10  111.09   11.60
   5   5 -10   92.19    9.30
   4  -5 -10    8.60    5.10
  -4  -5  10    4.80    4.00
  -4   5  10    8.20    5.80
   4   5 -10   15.00    5.40
  -4   5  10    8.80    5.40
   3  -5 -10    4.70    4.80
  -3  -5  10   12.90    4.60
  -3   5  10    8.50    6.10
  -3   5  10   -2.90    5.20
   3   5 -10   15.30    6.00
  -2  -5  10   44.40    6.40
   2  -5 -10   47.00    7.40
   2   5 -10   42.50    7.80
  -2   5  10   41.10    7.70
  -1  -5  10   -2.90    4.50
   1  -5 -10   10.60    5.70
  -1   5  10    7.60    5.40
   1   5 -10  -10.90    6.10
   0  -5  10   -3.80    4.90
   0  -5 -10   12.60    5.90
   0   5 -10   11.40    5.90
   0   5  10    1.20    7.10
   0   5 -10   -2.10    3.90
  -1  -5 -10    2.10    4.80
   1  -5  10    7.70    5.00
  -1   5 -10    1.30    5.70
   1   5  10   10.20    6.70
  -1   5 -10   16.60    5.00
  -2  -5 -10   19.10    6.20
   2  -5  10    1.90    4.10
  -2   5 -10    5.20    6.10
  -2   5 -10   11.40    5.10
   2   5  10   17.80    6.20
   3  -5  10   20.00    6.50
   3  -5  10   10.70    5.10
  -3   5 -10   16.40    5.50
   3   5  10    1.80    5.10
  -3   5 -10   -4.10    7.10
   4  -5  10    5.50    7.00
   4  -5  10    5.20    5.00
   4   5  10   -4.20    4.80
  -4   5 -10   -1.50    5.00
  -4   5 -10   -1.60    6.00
   5  -5  10   22.40    5.40
   5  -5  10   34.20    7.70
  -5   5 -10   10.10    8.30
  -5   5 -10   11.00    5.50
   6  -5  10    1.10    6.10
  -6   5 -10   16.60    8.10
  -6   5 -10   -4.40    5.80
   7  -5  10   14.60    9.70
  -7   5 -10    7.80    9.60
  -7   5 -10   -6.70    6.30
   8  -5  10   90.29   10.90
  -8   5 -10   61.49   10.10
  -8   5 -10   70.99   12.10
   9  -5  10  123.89   13.30
  -9   5 -10  143.99   16.30
  -9   5 -10  139.09   14.60
  10  -5  10   13.00    8.80
 -10   5 -10   -5.00    8.30
 -10   5 -10    5.20   13.80
  14  -6 -10   32.60   10.10
[truncated: 166,419 more chars]
